# Supplementary material for: Unstable Inheritance of 45S rRNA Genes in Arabidopsis thaliana
Source: G3 (Bethesda). 2017 Feb 10;7(4):1201–9. doi: 10.1534/g3.117.040204 (PMC5386868; doi:10.1534/g3.117.040204)
Supplement: Supplementary file 1 [file 1201FileS1.zip › FileS1.fa]

>45S_At3
AGAAAAAAAAATGTTGCCGAATAACTTTCGAAAATCATTGGATATGATGCAATGTTTTGTGATCGAATCTCTTAAAATACATCAATAAAGAGTTTAGGATGTCAAGTTTGCATCAAATATGCCCACGGAGCCCCAACTAGACCATGAAAATCCGATGTTGTATCAGGTCAAATGACCTAGCTAGAGGTGTCAGAAAATTATGTAAATTTACCAGAAAATAGGATTTAGTATCCTTATGATGCATGCCAAAAAGAATTTTCAAATTCCAAGTATTTCTTTTTTTTTGGCACCGGTGTCTCCTCAGACATTTCAATGTCTGTTGGTGCCAAGAGGGAAAAGGGCTATTAAGCTATATAGGGGGGTGGGTGTTGAGGGAGTCTGGGCAGTCCGTGGGAACCCCCTTTATCGGTTCGGACTTGGGTAGCGATCGAGGGATGGTATCGGATATCGACACGAGGAATGACCGACCGTCCGGCCGCCGGGATTTTCGCCGGAAAACTTTTCCGGCGACTTTTCCGGCGATCGGTTTTGTTGCCTTTTTCCGAGTTTTCTCAGCAGTTCTCGGACAAAAACTGCTGAATCGTCGAGGAGAATGGGCTTGCCTTGCGTGGGCTGCCATTAGTTCTTCGAGGCGTTAGGGTGGCGGCGGTATAAAAGTGTCGGAGTTTTTTCAGCAGTTCTCGGACAAAAATTGCTGAGTGGCCGAGAAGAATGGGCGTGTCATGCGTGGGCTGACATGGATTCTTCGAGGCCTAGGGGTGGCGGTATATAACTTGTTCGCATGATATTACCGAGATGTCCCCACGGGCATCTTTTCACCTCGTCGCCGAAGAGAATGGGCGTGTCATGCATGGGCTGACATGGATTCTCCTAGGCCGTTTGGGTGGCGGTATAGTCGTCCTGCGCACGAAATACCGAGATGTCCCCATGGGCATCGATTCCACCCGCCTAGGTTGGATGGGCGTGCTTCGTTGGAAAGCATGGATCCGCCTAGGCTGTCCCGAGTGTGAGCGAGGTGTGAGTGTCGCCCATGGGCATCGACACCTTGCGGCTAGGAACTGGAACGAGACGGGTGGCAAAGATTTCGAGTAGCACTTCATACTACCGTGGGTTTTTTAAACCTTCCCCTAGTTTTGTCGATGTTATTCCGAGAATTAGCAAACCGTAACGAAGATGTTCTTGGCAACCATCTTTTGATGGGAGTCCGGCTGTTCGATAGCCGGCCAAGGGTGATGAACGAAATGTGAACCCTTGTCTCGCCTAGGTTGGATGGGCGTGCTTCGTTGGAAAGCATGGATCCGCCTAGGCTGTCCCGAGTGTGAGCGAGGTGTGAGTGTCGCCCATGGGCATCGACACCTTGCGGCTAGGAACTGGAACGAGACGGGTAGCAAAGATTTCGAGTAGCACTTCATACTACCGTGGGTTTTTTAAACCTTCCCCTAGTTTTGTTGATGTTATTCCGAGAATTAGCAAACCGTAACGAAGATGTTCTTGGCAACCATCTTTTGATGGGAGTCCGGCTGTTCGAAAGCCGGCCAAGGGTGATGAACGAAATGTGAACCCTTGTCTCGCCTAGGTTGGATGGGCGTGCTTCGTTGGAAAGCATGGATCCGCCTAGGCTGTCCCGAAGGTATCTCGCGCTTGTACGGCTTTGGCTCGGATTCGTCCGTCTTCTTTCTTCTTAGCCGAGTACTTCGGTAGATTAGTTGGAACGATTGATGATTTTGAGTTAATTGAACGTTCGGCGTATGAGTGGTGATCGGATAGCTAGTGTTCGTAGGCTCCATGCTCGCGCATCGAACTACCTACCACCTATCCTTCTCAGTTAATTCACGGGCGATGTTACGCTCGATGATGAGTTCCGGGGCCTGTGTTTCGTACCTAATTTGAAGGAATTGTTGAGTTCGGTTTACACCCATGCCCGCGGCTTCTCCTTCGTGGGGAAGTCGTGGGCACAAACATCGGCGCTTGTTCACCTCTCGTCATCGCATTTGTTGCCTTGCTCGCATTGGTGAATGAGTTGCGGGTTGATATCTCGGATGCGGAAAAGTTGTCGACGGTGACTCGAAGTGATTCAGTCCCGCCAAAGCTCATCCGTCCTTCGGGCAAAAGATGACGGTCAAGACCTCGTCCTTTCTCTCTTTCCATTGCGTTTGAGAGGATGTGGCGGGGAATTGCCGTGATCGATGAATGCTACCTGGTTGATCCTGCCAGTAGTCATATGCTTGTCTCAAAGATTAAGCCATGCATGTGTAAGTATGAACGAATTCAGACTGTGAAACTGCGAATGGCTCATTAAATCAGTTATAGTTTGTTTGATGGTAACTACTACTCGGATAACCGTAGTAATTCTAGAGCTAATACGTGCAACAAACCCCGACTTATGGAAGGGACGCATTTATTAGATAAAAGGTCGACGCGGGCTCTGCCCGTTGCTCTGATGATTCATGATAACTCGACGGATCGCATGGCCTCTGTGCTGGCGACGCATCATTCAAATTTCTGCCCTATCAACTTTCGATGGTAGGATAGTGGCCTACCATGGTGGTAACGGGTGACGGAGAATTAGGGTTCGATTCCGGAGAGGGAGCCTGAGAAACGGCTACCACATCCAAGGAAGGCAGCAGGCGCGCAAATTACCCAATCCTGACACGGGGAGGTAGTGACAATAAATAACAATACCGGGCTCTTTCGAGTCTGGTAATTGGAATGAGTACAATCTAAATCCCTTAACGAGGATCCATTGGAGGGCAAGTCTGGTGCCAGCAGCCGCGGTAATTCCAGCTCCAATAGCGTATATTTAAGTTGTTGCAGTTAAAAAGCTCGTAGTTGAACCTTGGGATGGGTCGGCCGGTCCGCCTTTGGTGTGCATTGGTCGGCTTGTCCCTTCGGTCGGCGATACGCTCCTGGTCTTAATTGGCCGGGTCGTGCCTCCGGCGCTGTTACTTTGAAGAAATTAGAGTGCTCAAAGCAAGCCTACGCTCTGGATACATTAGCATGGGATAACATCATAGGATTTCGATCCTATTGTGTTGGCCTTCGGGATCGGAGTAATGATTAACAGGGACAGTCGGGGGCATTCGTATTTCATAGTCAGAGGTGAAATTCTTGGATTTATGAAAGACGAACAACTGCGAAAGCATTTGCCAAGGATGTTTTCATTAATCAAGAACGAAAGTTGGGGGCTCGAAGACGATCAGATACCGTCCTAGTCTCAACCATAAACGATGCCGACCAGGGATCAGCGGATGTTGCTTATAGGACTCCGCTGGCACCTTATGAGAAATCAAAGTTTTTGGGTTCCGGGGGGAGTATGGTCGCAAGGCTGAAACTTAAAGGAATTGACGGAAGGGCACCACCAGGAGTGGAGCCTGCGGCTTAATTTGACTCAACACGGGGAAACTTACCAGGTCCAGACATAGTAAGGATTGACAGACTGAGAGCTCTTTCTTGATTCTATGGGTGGTGGTGCATGGCCGTTCTTAGTTGGTGGAGCGATTTGTCTGGTTAATTCCGTTAACGAACGAGACCTCAGCCTGCTAACTAGCTACGTGGAGGCATCCCTTCACGGCCGGCTTCTTAGAGGGACTATGGCCGTTTAGGCCAAGGAAGTTTGAGGCAATAACAGGTCTGTGATGCCCTTAGATGTTCTGGGCCGCACGCGCGCTACACTGATGTATTCAACGAGTTCACACCTTGGCCGACAGGCCCGGGTAATCTTTGAAATTTCATCGTGATGGGGATAGATCATTGCAATTGTTGGTCTTCAACGAGGAATTCCTAGTAAGCGCGAGTCATCAGCTCGCGTTGACTACGTCCCTGCCCTTTGTACACACCGCCCGTCGCTCCTACCGATTGAATGATCCGGTGAAGTGTTCGGATCGCGGCGACGTGGGTGGTTCGCCGCCCGCGACGTCGCGAGAAGTCCACTAAACCTTATCATTTAGAGGAAGGAGAAGTCGTAACAAGGTTTCCGTAGGTGAACCTGCGGAAGGATCATTGTCGATACCTGTCCAAAACAGAACGACCCGCGAACCAAAGATCACCACTCTCGGTGGGCCGGTTTCTTAGCCGATTCCTTGCCCGCCGGATCCGTGGTTTCGCGTATCGGCATGATCGGGAGCTTTTATCTCGGTCTTGTCGTGCGCGTTGCTTCCGGATATCACAAAACCCCGGCACGAAAAGTGTCAAGGAACATGCAAACGAACGGCTGGCATTCGCCTCCCCGGAGACGGAGTGTGGGCGGATGCTGTGCCGCGAACTGAAGTCTAAAACGACTCTCGGCAACGGATATCTCGGCTCTCGCATCGATGAAGAACGTAGCGAAATGCGATACTTGGTGTGAATTGCAGAATCCCGTGAACCATCGAGTCTTTGAACGCAAGTTGCGCCCCAAGCCTTCTGGCCGAGGGCACGTCTGCCTGGGTGTCACAAATCGTCGTCCCTCACCATCCTTTGCTGATGCGGGACGGAAGCTGGTCTCCCGTGTGTTACCGCACGCGGTTGGCCTAAATCCGAGCCAAGGACGCCTGGAGCGTACCGACATGCGGTGGTGAACTTGATCCATTACATTTTATCGGTCGCTCTTGTCCGAAAGCTGTAGATGACCCAAAGTCCATATAGCGACCCCAGGTCAGGCGGGATTACCCGCTGAGTTTAAGCATATCAATAAGCGGAGGAAAAGAAACTAACAAGGATTCCCTTAGTAACGGCGAGCGAACCGGGAAGAGCCCAGCTTGAAAATCGGACGTCTTCGGCGTTCGAATTGTAGTCTGGAGAAGCGTCCTCAGCGACGGACCGGGCCTAAGTTCCCTGGAAAGGGGCGCCAGAGAGGGTGAGAGCCCCGTCGTGCCCGGACCCTGTCGCACCACGAGGCGCTGTCTACGAGTCGGGTTGTTTGGGAATGCAGCCCCAATCGGGCGGTAAATTCCGTCCAAGGCTAAATACGGGCGAGAGACCGATAGCGAACAAGTACCGCGAGGTAAAGATGAAAAGGACTTTGAAAAGAGAGTCAAAGAGTGCTTGAAATTGTCGGGAGGGAAGCGGATGGGGGCCGGCGATGCGTCCTGGTCGGATGCGGAACGGAGCAATCCGGTCCGCCGATCGATTCGGGGCGTGGACCGACGCGGATTACGGTGGCGGCCTAAGCCCGGGCTTTTGATACGCTTGTGGAGACGTCGCTGCCGTGATCGTGGTCTGCAGCACGCGCCTAACGGCGTGCCTCGGCATCAGCGTGCTCCGGGCGTCGGCCTGTGGGCTCCCCATTCGACCCGTCTTGAAACACGGACCAAGGAGTCTGACATGTGTGCGAGTCAACGGGTGAGTAAACCCGTAAGGCGCAAGGAAGCTGATTGGCGGGATCCCTCGCGGGTGCACCGCCGACCGACCTTGATCTTCTGAGAAGGGTTCGAGTGTGAGCATGCCTGTCGGGACCCGAAAGATGGTGAACTATGCCTGAGCGGGGTAAAGCCAGAGGAAACTCTGGTGGAAGCCCGCAGCGATACTGACGTGCAAATCGTTCGTCTGACTTGGGTATAGGGGCGAAAGACTAATCGAACCATCTAGTAGCTGGTTCCCTCCGAAGTTTCCCTCAGGATAGCTGGAGCTCGGACGCGAGTTCTATCGGGTAAAGCCAATGATTAGAGGCATTGGGGGCGCAACGCCCTCGACCTATTCTCAAACTTTAAATAGGTAGGACGTGTCGGCTGCTTTGTTGAGCCGTCACACGGAATCGAGAGCTCCAAGTGGGCCATTTTTGGTAAGCAGAACTGGCGATGCGGGATGAACCGGAAGCCGGGTTACGGTGCCCAACTGCGCGCTAACCTAGAACCCACAAAGGGTGTTGGTCGATTAAGACAGCAGGACGGTGGTCATGGAAGTCGAAATCCGCTAAGGAGTGTGTAACAACTCACCTGCCGAATCAACTAGCCCCGAAAATGGATGGCGCTTAAGCGCGCGACCTATACCCGGCCGTCGGGGCAAGAGCCAGGCCTCGATGAGTAGGAGGGCGCGGCGGTCGCTGCAAAACCTAGGGCGCGAGCCCGGGCGGAGCGGCCGTCGGTGCAGATCTTGGTGGTAGTAGCAAATATTCAAATGAGAACTTTGAAGGCCGAAGAGGGGAAAGGTTCCATGTGAACGGCACTTGCACATGGGTTAGTCGATCCTAAGAGTCGGGGGAAACCCGTCTGATAGCGCTTAAGCGCGAACTTCGAAAGGGGATCCGGTTAAAATTCCGGAACCGGGACGTGGCGGTTGACGGCAACGTTAGGGAGTCCGGAGACGTCGGCGGGGGCCTCGGGAAGAGTTATCTTTTCTGTTTAACAGCCTGCCCACCCTGGAAACGGCTCAGCCGGAGGTAGGGTCCAGCGGCTGGAAGAGCACCGCACGTCGCGTGGTGTCCGGTGCGCCCCCGGCGGCCCTTGAAAATCCGGAGGACCGAGTGCCGCTCACGCCCGGTCGTACTCATAACCGCATCAGGTCTCCAAGGTGAACAGCCTCTGGTCGATGGAACAATGTAGGCAAGGGAAGTCGGCAAAATGGATCCGTAACTTCGGGAAAAGGATTGGCTCTGAGGGCTGGGCTCGGGGGTCCCAGTTCCGAACCCGTCGGCTGTCAGCGGACTGCTCGAGCTGCTTCCGCGGCGAGAGCGGGTCGCCGCGTGCCGGCCGGGGGACGGACTGGGAACGGCTCTCTCGGGAGCTTTCCCCGGGCGTCGAACAGTCAGCTCAGAACTGGTACGGACAAGGGGAATCCGACTGTTTAATTAAAACAAAGCATTGCGATGGTCCCTGCGGATGCTAACGCAATGTGATTTCTGCCCAGTGCTCTGAATGTCAAAGTGAAGAAATTCAACCAAGCGCGGGTAAACGGCGGGAGTAACTATGACTCTCTTAAGGTAGCCAAATGCCTCGTCATCTAATTAGTGACGCGCATGAATGGATTAACGAGATTCCCACTGTCCCTGTCTACTATCCAGCGAAACCACAGCCAAGGGAACGGGCTTGGCAGAATCAGCGGGGAAAGAAGACCCTGTTGAGCTTGACTCTAGTCCGACTTTGTGAAATGACTTGAGAGGTGTAGGATAAGTGGGAGCTTCGGCGCAAGTGAAATACCACTACTTTTAACGTTATTTTACTTACTCCGTGAATCGGAGGCGGGGTACAACCCCTGTTTTTGGTCCCAAGGCTCGCTTCGGCGGGTCGATCCGGGCGGAGGACATTGTCAGGTGGGGAGTTTGGCTGGGGCGGCACATCTGTTAAAAGATAACGCAGGTGTCCTAAGATGAGCTCAACGAGAACAGAAATCTCGTGTGGAACAAAAGGGTAAAAGCTCGTTTGATTCTGATTTTCAGTACGAATACGAACCGTGAAAGCGTGGCCTATCGATCCTTTAGACCTTCGGAATTTGAAGCTAGAGGTGTCAGAAAAGTTACCACAGGGATAACTGGCTTGTGGCAGCCAAGCGTTCATAGCGACGTTGCTTTTTGATCCTTCGATGTCGGCTCTTCCTATCATTGTGAAGCAGAATTCACCAAGTGTTGGATTGTTCACCCACCAATAGGGAACGTGAGCTGGGTTTAGACCGTCGTGAGACAGGTTAGTTTTACCCTACTGATGCCCGCGTCGCGATAGTAATTCAACCTAGTACGAGAGGAACCGTTGATTCGCACAATTGGTCATCGCGCTTGGTTGAAAAGCCAGTGGCGCGAAGCTACCGTGCGCTGGATTATGACTGAACGCCTCTAAGTCAGAATCCGGGCTAGAAGCGACGCATGCGCCCGCCGCCCGATTGCCGACCCTCAGTAGGAGCTTAGGCTCCCAAAGGCACGTGTCGTTGGCTAAGTCCGTTCGGCGGAAGCGTCGTTCGGACCGCCTTGAATTATAATTACCACCGAGCGGCGGGTAGAATCCTTTGCAGACGACTTAAATACGCGACGGGGTATTGTAAGTGGCAGAGTGGCCTTGCTGCCACGATCCACTGAGATTCAGCCCTTTGTCGCTAAGATTCGACCCTCCCCTAAATCACTCCAAAAAAAACAATCCCCAATTCTACACAAGTGTTTCTACACTAACAAAGCAACAGCTCCTTAACGAATTCCCAACTTTACACGAGCTCGTCTCTCGAGGTTAAATGTTATTACTTGGTAAGATTCCGGACCTCGCCAAGTGTTTTGAAAACCCGCAACGCTCGCAAAGGTGCATAGTGAGAATAATAAGTGAAGAGACAGACTTGTCCAAAACGCCCACCACGAAGGTGCATAGTGAGAAGAGTAAGTCAAGAGATAGACTTGTCCAAAAAGAAACGGAAGAGAAAGCTTGGGGAGACGCTCACGAAGGTGCATAGTGAGAAGAGTAAGTCAAGAGATAGACTTGTTCAAAAAGAAACAGAAGAGAATGCTTGGGGTTACACTCACGAAGGTGCATAGTGAGAAGAGTAAGTCAAGAGATAGACTTGTTCAAAAAGAAACAGAAGAGAATGCTTGGGGTTACACTCACGAAGGTGCATAGTGAGAAGAGTAAGTCAAGAGACAGACTTGTTCAAAAAGAAACAAAAGAGAATGCTTGGGGAGATAGAAGTGTGAGATAGTTCTCAAGCTAAGAAAGTTGTAAAAGCTAAGAACTAGCAAGTAATCGTCCAGGATTCCTCCACCAGGACTTGAAATCGTCGAGGGAAAAAAATCGGTTCCGAGGAATCGTCGATCCGGACTTGGAATCGTCGAGAAAAGTTTACCGGGTCCGAGGATTTGTCGACCAGGAGTGGAAATCGTCGAGAAAAATCTATCGGGTCCGAGGAATCGTCGACCAGGACGAGGAATCGTCGACAGGGTCCGAGGATTTGTCGACCAGGGGTTGAAATCGTCGACCAGGTCCGAGACTTCATCGACCGGGTCCGAGGATTTGTCGACCAGGAGTGGAAATCGTCGAGAAAAATCTATCGGGTCCGAGGAATCGTCGACCAGGACGAGGAATCGTCGACCGGGTCCGAGGATTTGTCGACCAGGGGTTGAAATCGTCGACCAGGTCCGAGACTTCATCGACCGGGTCCGAGGATTCGTCGACCAGGTCCGAGACTTCATCGACCGGGTCCAAGTATTTGATTTTTTTTTGGAACCGGTGTCTCCTCAGACATTTCAATGTATGTTGGTGCCAAGAGGGAAAAGGGCTATAAAGCTATATAGGGGTGGGTGTGTGTAGCGGGAATTTTGCCCGCACGCGCGCGCGCGAATAAGAATAAGAATAAGTAATAAGAATAAGAATAAGAAAAAGAAAAAAAAAAAAAAAAAAAAAAAAAAAAACTCCATAGAGTTGTTTTCTCAATCGGGTCCGAGGAATCGTCGATCTGGACTTGGAATCGTCGAGAAAAGTTTACCGGGTCCGA
