# Supplementary material for: Unstable Inheritance of 45S rRNA Genes in Arabidopsis thaliana
Source: G3 (Bethesda). 2017 Feb 10;7(4):1201–9. doi: 10.1534/g3.117.040204 (PMC5386868; doi:10.1534/g3.117.040204)
Supplement: Supplementary file 2 [file 1201FileS2.xlsx]

## Sheet: GeneticMap100kb_1002x6244
id	C1_1	C1_2	C1_3	C1_4	C1_5	C1_6	C1_7	C1_8	C1_9	C1_10	C1_11	C1_12	C1_13	C1_14	C1_15	C1_16	C1_17	C1_18	C1_19	C1_20	C1_21	C1_22	C1_23	C1_24	C1_25	C1_26	C1_27	C1_28	C1_29	C1_30	C1_31	C1_32	C1_33	C1_34	C1_35	C1_36	C1_37	C1_38	C1_39	C1_40	C1_41	C1_42	C1_43	C1_44	C1_45	C1_46	C1_47	C1_48	C1_49
	1	1	1	1	1	1	1	1	1	1	1	1	1	1	1	1	1	1	1	1	1	1	1	1	1	1	1	1	1	1	1	1	1	1	1	1	1	1	1	1	1	1	1	1	1	1	1	1	1
F2_A1	NA	B	B	B	B	B	B	B	B	B	B	B	NA	NA	B	B	B	B	B	B	NA	B	B	B	B	B	B	B	B	NA	NA	NA	NA	B	B	B	B	B	NA	B	B	B	B	B	NA	B	B	B	B
F2_A10	NA	B	B	B	B	B	B	B	B	B	B	B	NA	NA	B	B	B	B	B	B	NA	B	B	B	B	B	B	B	B	NA	NA	NA	NA	B	B	B	B	B	NA	B	B	B	B	B	NA	B	B	B	B
F2_A11	NA	H	H	H	H	H	H	H	H	H	H	H	NA	NA	H	H	H	H	H	H	NA	H	H	H	H	H	H	H	H	NA	NA	NA	NA	H	H	H	H	H	NA	H	H	H	H	H	NA	H	H	H	H
F2_A2	NA	H	H	H	H	H	H	H	H	H	H	H	NA	NA	H	H	H	H	H	H	NA	H	H	H	H	H	H	H	H	NA	NA	NA	NA	H	H	H	H	H	NA	H	H	H	H	H	NA	H	H	H	H
F2_A3	NA	A	A	A	A	A	A	A	A	A	A	A	NA	NA	A	A	A	A	A	A	NA	A	A	A	A	A	A	A	A	NA	NA	NA	NA	A	A	A	A	A	NA	A	A	A	A	A	NA	A	A	A	A
F2_A4	NA	B	B	B	B	B	B	B	B	B	B	B	NA	NA	B	B	B	B	B	B	NA	B	B	B	B	B	B	B	B	NA	NA	NA	NA	B	B	B	B	B	NA	B	B	B	B	B	NA	B	B	B	B
F2_A5	NA	H	H	H	H	H	H	H	H	H	H	H	NA	NA	H	H	H	H	H	H	NA	H	H	H	H	H	H	H	H	NA	NA	NA	NA	H	H	H	H	H	NA	H	H	H	H	H	NA	H	H	H	H
F2_A6	NA	B	B	B	B	B	B	B	B	B	B	B	NA	NA	B	B	B	B	B	B	NA	B	B	B	B	B	B	B	B	NA	NA	NA	NA	B	B	B	B	B	NA	B	B	B	B	B	NA	B	B	B	B
F2_A7	NA	B	B	B	B	B	B	B	B	B	B	B	NA	NA	B	B	B	B	B	B	NA	B	B	B	B	B	B	B	B	NA	NA	NA	NA	B	B	B	B	B	NA	B	B	B	B	B	NA	B	B	B	B
F2_A8	NA	H	H	H	H	NA	H	H	H	NA	H	H	NA	NA	H	H	H	H	H	H	NA	H	H	H	H	H	H	H	H	NA	NA	NA	NA	B	B	B	B	B	NA	B	B	B	B	B	NA	B	B	B	B
F2_A9	NA	H	H	H	H	H	H	H	H	H	H	H	NA	NA	H	H	H	H	H	H	NA	H	H	H	H	H	H	H	H	NA	NA	NA	NA	H	H	H	H	H	NA	H	H	H	H	H	NA	H	H	H	H
F2_B1	NA	H	H	H	H	H	H	H	H	H	H	H	NA	NA	H	H	H	H	H	H	NA	H	H	H	H	H	H	H	H	NA	NA	NA	NA	H	H	H	H	H	NA	H	H	H	H	H	NA	H	NA	H	H
F2_B10	NA	A	A	A	A	A	A	A	A	A	A	A	NA	NA	A	A	A	A	A	A	NA	A	A	A	A	A	A	A	A	NA	NA	NA	NA	A	A	A	A	A	NA	A	A	A	A	A	NA	A	A	A	A
F2_B11	NA	H	H	H	H	H	H	H	H	H	H	H	NA	NA	H	H	H	H	H	H	NA	H	H	H	H	H	H	H	H	NA	NA	NA	NA	H	H	H	H	H	NA	H	H	H	H	H	NA	H	H	H	H
F2_B2	NA	H	H	H	H	H	H	H	H	H	H	H	NA	NA	H	H	H	H	H	H	NA	H	H	H	H	H	H	H	H	NA	NA	NA	NA	H	H	H	H	H	NA	H	H	H	H	H	NA	H	H	H	H
F2_B3	NA	A	A	A	A	A	A	A	A	A	A	A	NA	NA	A	A	A	A	A	A	NA	A	A	A	A	A	A	A	A	NA	NA	NA	NA	A	A	A	A	A	NA	A	A	A	A	A	NA	A	A	A	A
F2_B4	NA	B	B	B	B	B	NA	H	H	H	H	H	NA	NA	H	H	H	H	H	H	NA	H	H	H	H	H	H	H	H	NA	NA	NA	NA	H	H	H	H	H	NA	H	H	H	H	H	NA	H	H	H	H
F2_B5	NA	A	A	A	A	A	A	A	A	A	A	A	NA	NA	A	A	A	A	A	A	NA	A	A	A	A	A	A	A	A	NA	NA	NA	NA	A	A	A	A	A	NA	A	A	A	A	A	NA	A	A	A	A
F2_B6	NA	B	B	B	B	B	B	B	B	B	B	B	NA	NA	B	B	B	B	B	B	NA	B	B	B	B	B	B	B	B	NA	NA	NA	NA	B	B	B	B	B	NA	B	B	B	B	B	NA	B	B	B	B
F2_B7	NA	H	H	H	H	H	H	H	H	H	H	H	NA	NA	H	H	H	H	H	H	NA	H	H	H	H	H	H	H	H	NA	NA	NA	NA	H	H	H	H	H	NA	H	H	H	H	H	NA	H	H	H	H
F2_B8	NA	H	H	H	H	H	H	H	H	H	H	H	NA	NA	H	H	H	H	H	H	NA	H	H	H	H	H	H	H	H	NA	NA	NA	NA	H	H	H	H	H	NA	H	H	H	H	H	NA	H	H	H	H
F2_B9	NA	H	H	H	H	H	H	H	H	H	H	H	NA	NA	H	H	H	H	H	H	NA	H	H	H	H	H	H	H	H	NA	NA	NA	NA	H	H	H	H	H	NA	H	H	H	H	H	NA	H	H	H	H
F2_C08-2	NA	H	H	H	H	H	H	H	H	H	H	H	NA	NA	H	H	H	H	H	H	NA	A	A	A	A	A	A	A	A	NA	NA	NA	NA	A	A	A	A	A	NA	A	A	A	A	A	NA	A	A	A	A
F2_C1	NA	B	B	B	B	B	B	B	B	B	B	B	NA	NA	B	B	B	B	B	B	NA	B	B	B	B	B	B	B	B	NA	NA	NA	NA	B	NA	H	H	H	NA	H	H	H	H	H	NA	H	H	H	H
F2_C10	NA	H	H	H	H	H	H	H	H	H	H	H	NA	NA	H	H	H	H	H	H	NA	H	H	H	H	H	H	H	H	NA	NA	NA	NA	H	H	H	H	H	NA	H	H	H	H	H	NA	H	H	H	H
F2_C11	NA	H	H	H	H	H	H	H	H	H	H	H	NA	NA	H	H	NA	H	H	H	NA	H	H	H	H	H	H	H	H	NA	NA	NA	NA	H	H	H	H	H	NA	H	H	H	H	H	NA	H	H	H	H
F2_C2	NA	A	A	A	A	A	A	A	A	A	A	A	NA	NA	A	A	A	A	A	A	NA	A	A	A	A	A	A	A	A	NA	NA	NA	NA	A	A	A	A	A	NA	A	A	A	A	A	NA	A	A	A	A
F2_C3	NA	B	B	B	B	B	B	B	B	B	B	B	NA	NA	B	B	B	B	B	B	NA	B	B	B	B	B	B	B	B	NA	NA	NA	NA	B	B	B	B	B	NA	B	B	B	B	B	NA	B	B	B	B
F2_C4	NA	H	H	H	H	H	H	H	H	H	H	H	NA	NA	H	H	H	H	H	NA	NA	H	H	H	H	H	H	H	H	NA	NA	NA	NA	H	H	H	H	H	NA	H	H	H	NA	H	NA	H	H	H	H
F2_C5	NA	H	H	H	H	B	B	B	B	B	B	B	NA	NA	B	B	B	B	B	B	NA	B	B	B	B	B	B	B	B	NA	NA	NA	NA	B	B	B	B	B	NA	B	B	B	B	B	NA	B	B	B	B
F2_C6	NA	A	A	A	A	A	A	A	A	A	A	A	NA	NA	A	A	A	A	A	A	NA	A	A	A	A	A	A	A	A	NA	NA	NA	NA	A	A	A	A	A	NA	A	A	A	A	A	NA	A	A	A	A
F2_C7	NA	H	H	H	H	H	H	H	H	H	H	H	NA	NA	H	H	H	H	H	H	NA	H	H	H	H	H	H	H	H	NA	NA	NA	NA	H	H	H	H	H	NA	H	H	H	H	H	NA	H	H	H	H
F2_C8-1	NA	H	H	H	H	H	H	H	H	H	H	H	NA	NA	H	H	H	H	H	H	NA	A	A	A	A	A	A	A	A	NA	NA	NA	NA	NA	A	A	A	A	NA	A	A	A	A	A	NA	A	A	A	A
F2_C9	NA	H	H	H	H	H	H	H	H	H	H	H	NA	NA	H	H	H	H	H	H	NA	H	H	H	H	H	H	H	H	NA	NA	NA	NA	H	H	H	H	H	NA	H	H	H	H	H	NA	H	H	H	H
F2_D1	NA	H	H	H	H	H	H	H	H	H	H	H	NA	NA	H	H	NA	H	H	H	NA	H	H	H	H	H	H	H	H	NA	NA	NA	NA	H	H	H	H	H	NA	H	H	H	H	H	NA	H	H	H	H
F2_D10	NA	H	H	H	H	H	H	H	H	H	H	H	NA	NA	H	H	H	H	H	H	NA	H	H	H	H	H	H	H	H	NA	NA	NA	NA	H	H	H	H	H	NA	H	H	H	H	H	NA	H	H	H	H
F2_D12	NA	A	A	A	A	A	A	A	A	A	A	A	NA	NA	A	A	A	A	A	A	NA	A	A	A	A	A	A	A	A	NA	NA	NA	NA	A	A	A	A	A	NA	A	A	A	A	A	NA	A	A	A	A
F2_D2	NA	H	H	H	H	H	H	H	H	H	H	H	NA	NA	H	H	H	H	H	H	NA	H	H	H	H	H	H	H	H	NA	NA	NA	NA	H	H	H	H	H	NA	H	H	H	H	H	NA	H	H	H	H
F2_D3	NA	H	H	H	H	H	H	H	H	H	H	H	NA	NA	H	H	H	H	H	H	NA	H	H	H	H	H	H	H	H	NA	NA	NA	NA	H	H	H	H	H	NA	H	H	H	H	H	NA	H	H	H	H
F2_D4	NA	H	H	H	H	H	H	H	H	H	H	H	NA	NA	H	H	H	H	H	H	NA	H	H	H	H	H	H	H	H	NA	NA	NA	NA	B	B	B	B	B	NA	B	B	B	B	B	NA	B	B	B	B
F2_D5	NA	B	B	B	B	B	B	B	B	B	B	B	NA	NA	B	B	B	B	B	B	NA	B	B	B	B	B	B	B	B	NA	NA	NA	NA	B	B	B	B	B	NA	B	B	B	B	B	NA	B	B	B	B
F2_D6	NA	B	B	B	B	B	B	B	B	B	B	B	NA	NA	H	H	H	H	H	H	NA	H	H	H	H	H	H	H	H	NA	NA	NA	NA	H	H	H	H	H	NA	H	H	H	H	H	NA	H	H	H	H
F2_D7	NA	B	B	B	B	B	B	B	B	B	B	B	NA	NA	B	B	B	B	B	B	NA	B	B	B	B	B	B	B	B	NA	NA	NA	NA	B	B	B	B	B	NA	B	B	B	B	B	NA	B	B	B	B
F2_D8	NA	H	H	H	H	H	H	H	H	H	H	H	NA	NA	H	H	H	H	H	H	NA	H	H	H	H	H	H	H	H	NA	NA	NA	NA	H	H	H	H	H	NA	H	H	H	H	H	NA	H	H	H	H
F2_D9	NA	H	H	H	H	H	H	H	H	H	H	H	NA	NA	H	H	H	H	H	H	NA	H	H	H	H	H	H	H	H	NA	NA	NA	NA	H	H	H	H	H	NA	H	H	H	H	H	NA	H	H	H	H
F2_E1	NA	A	A	A	A	A	A	A	A	A	A	A	NA	NA	A	A	A	A	A	A	NA	A	A	A	A	A	A	A	A	NA	NA	NA	NA	A	A	A	A	A	NA	A	A	A	A	A	NA	A	A	A	A
F2_E10	NA	A	A	A	A	A	A	A	A	A	A	A	NA	NA	A	A	A	A	A	A	NA	A	A	A	A	A	A	A	A	NA	NA	NA	NA	A	A	A	A	A	NA	A	A	A	A	A	NA	A	A	A	A
F2_E11	NA	H	H	H	H	H	H	H	H	H	H	H	NA	NA	H	H	H	H	H	H	NA	H	H	H	H	H	H	H	H	NA	NA	NA	NA	H	H	H	H	H	NA	H	H	H	H	H	NA	H	H	H	H
F2_E12	NA	H	H	H	H	H	H	H	H	H	H	H	NA	NA	H	H	H	H	H	NA	NA	H	H	H	H	H	H	H	H	NA	NA	NA	NA	NA	H	H	H	H	NA	NA	H	H	H	H	NA	H	H	H	H
F2_E2	NA	H	H	H	H	H	H	H	H	H	H	H	NA	NA	H	H	H	H	H	H	NA	H	H	H	H	H	H	H	H	NA	NA	NA	NA	H	H	H	H	H	NA	H	H	H	H	H	NA	H	H	H	H
F2_E3	NA	B	B	B	B	B	B	B	B	B	B	B	NA	NA	B	B	B	B	B	B	NA	B	B	B	B	B	B	B	B	NA	NA	NA	NA	B	B	B	B	B	NA	B	B	B	B	B	NA	B	B	B	B
F2_E4	NA	B	B	B	B	B	B	B	B	B	B	B	NA	NA	B	B	B	B	B	B	NA	B	B	B	B	B	B	B	B	NA	NA	NA	NA	B	B	B	B	B	NA	B	B	B	B	B	NA	B	B	B	B
F2_E5	NA	H	H	H	H	H	H	H	H	H	H	H	NA	NA	H	H	H	H	H	H	NA	H	H	H	H	H	H	H	H	NA	NA	NA	NA	H	H	H	H	H	NA	H	H	H	H	H	NA	H	H	H	H
F2_E6	NA	B	B	B	B	B	B	B	B	B	B	B	NA	NA	B	B	B	B	B	B	NA	B	B	B	B	B	B	B	B	NA	NA	NA	NA	B	B	B	B	B	NA	B	B	B	B	B	NA	B	B	B	B
F2_E7	NA	H	H	H	H	H	H	H	H	H	H	H	NA	NA	H	H	H	H	H	H	NA	H	H	H	H	H	H	H	H	NA	NA	NA	NA	H	H	H	H	H	NA	H	H	H	H	H	NA	H	H	H	H
F2_E8	NA	B	B	B	B	B	B	B	B	B	B	B	NA	NA	B	B	B	B	B	B	NA	B	B	B	B	B	B	B	B	NA	NA	NA	NA	B	B	B	B	B	NA	B	B	B	B	B	NA	B	B	B	B
F2_E9	NA	H	H	H	H	H	H	H	H	H	H	H	NA	NA	H	H	H	H	H	H	NA	H	H	H	H	H	H	H	H	NA	NA	NA	NA	H	H	H	H	H	NA	H	H	H	H	H	NA	H	H	H	H
F2_F1	NA	H	H	H	H	H	H	H	H	H	H	H	NA	NA	H	H	H	H	H	H	NA	H	H	H	H	H	H	H	H	NA	NA	NA	NA	H	H	H	H	H	NA	H	H	H	H	H	NA	H	H	H	H
F2_F10	NA	H	H	H	H	H	H	H	H	H	H	H	NA	NA	H	H	H	H	NA	H	NA	H	H	H	H	H	H	H	H	NA	NA	NA	NA	H	NA	H	H	H	NA	NA	B	B	NA	B	NA	B	B	NA	B
F2_F11	NA	A	A	A	A	A	A	A	A	A	A	A	NA	NA	A	A	A	A	A	A	NA	A	A	A	A	A	A	A	A	NA	NA	NA	NA	A	A	A	A	A	NA	A	A	A	A	A	NA	A	A	A	A
F2_F12	NA	H	H	H	H	H	H	H	H	H	H	H	NA	NA	H	H	H	H	H	H	NA	H	H	H	H	H	H	H	H	NA	NA	NA	NA	H	H	H	H	H	NA	H	H	H	H	H	NA	H	H	H	H
F2_F2	NA	H	H	H	H	H	H	H	H	H	H	H	NA	NA	H	H	H	H	H	H	NA	H	H	H	H	H	H	H	H	NA	NA	NA	NA	H	H	H	H	H	NA	H	H	H	H	H	NA	H	H	H	H
F2_F3	NA	H	H	H	H	H	H	H	H	H	H	H	NA	NA	H	H	H	H	H	H	NA	H	H	H	H	H	H	H	H	NA	NA	NA	NA	H	H	H	H	H	NA	H	H	H	H	H	NA	H	H	H	H
F2_F4	NA	A	A	A	A	A	A	A	A	A	A	A	NA	NA	A	A	A	A	A	A	NA	A	A	A	A	A	A	A	A	NA	NA	NA	NA	A	A	A	A	A	NA	A	A	A	A	NA	NA	H	H	H	H
F2_F5	NA	H	H	H	H	H	H	H	H	H	H	H	NA	NA	H	H	H	H	H	H	NA	H	H	H	H	H	H	H	H	NA	NA	NA	NA	H	H	H	H	H	NA	H	H	H	H	H	NA	H	H	H	H
F2_F6	NA	A	A	A	A	A	A	A	A	A	A	A	NA	NA	A	A	A	A	A	A	NA	A	A	A	A	A	A	A	A	NA	NA	NA	NA	A	A	A	A	A	NA	A	A	A	A	A	NA	A	A	A	A
F2_F7	NA	H	H	H	H	H	H	H	H	H	H	H	NA	NA	H	H	H	H	H	H	NA	H	H	H	H	H	H	H	H	NA	NA	NA	NA	H	H	H	H	H	NA	H	H	H	H	H	NA	H	H	H	H
F2_F8	NA	H	H	H	H	H	H	H	H	H	H	H	NA	NA	H	H	H	H	H	H	NA	H	H	H	H	H	H	H	H	NA	NA	NA	NA	H	H	H	H	H	NA	H	H	H	H	H	NA	H	H	H	H
F2_F9	NA	A	A	A	A	A	A	A	A	A	A	A	NA	NA	A	A	A	A	A	A	NA	A	A	A	A	A	A	A	A	NA	NA	NA	NA	A	A	A	A	A	NA	A	A	A	A	A	NA	A	A	A	A
F2_G1	NA	H	H	H	H	H	H	H	H	H	H	H	NA	NA	H	H	H	H	H	H	NA	H	H	H	H	H	H	H	H	NA	NA	NA	NA	H	H	H	H	H	NA	H	H	H	H	H	NA	H	H	H	H
F2_G10	NA	B	B	B	B	B	B	B	B	B	B	B	NA	NA	B	B	B	B	B	B	NA	B	B	B	B	B	B	B	B	NA	NA	NA	NA	B	B	B	B	B	NA	B	B	B	B	B	NA	B	B	B	B
F2_G11	NA	H	H	H	H	H	H	H	H	NA	H	H	NA	NA	H	H	H	H	H	H	NA	H	H	H	H	H	H	H	H	NA	NA	NA	NA	H	H	H	H	H	NA	H	H	H	H	H	NA	H	H	H	H
F2_G12	NA	A	A	A	A	A	A	A	A	A	A	A	NA	NA	A	H	H	H	H	H	NA	H	H	H	H	H	H	H	H	NA	NA	NA	NA	H	H	H	H	H	NA	H	H	H	H	H	NA	H	H	H	H
F2_G2	NA	B	B	B	B	B	B	B	NA	B	B	B	NA	NA	B	B	B	B	B	NA	NA	B	B	B	B	B	B	B	NA	NA	NA	NA	NA	NA	B	B	B	B	NA	NA	B	B	B	B	NA	B	B	B	B
F2_G3	NA	A	A	A	A	A	A	A	A	A	A	A	NA	NA	A	A	A	A	A	A	NA	A	A	A	A	A	A	A	A	NA	NA	NA	NA	A	A	A	A	A	NA	A	A	A	A	A	NA	A	A	A	A
F2_G4	NA	B	B	B	B	B	B	B	B	B	B	B	NA	NA	B	B	B	B	B	B	NA	B	B	B	B	B	B	B	B	NA	NA	NA	NA	B	B	B	B	B	NA	B	B	B	B	B	NA	B	B	B	B
F2_G5	NA	H	H	H	H	H	H	H	H	H	H	H	NA	NA	H	H	H	H	H	H	NA	H	H	H	H	H	H	H	H	NA	NA	NA	NA	H	H	H	H	H	NA	H	H	H	NA	H	NA	H	H	H	H
F2_G6	NA	B	B	B	B	B	B	B	B	B	B	B	NA	NA	B	B	B	B	B	B	NA	B	B	B	B	B	B	B	B	NA	NA	NA	NA	B	B	B	B	B	NA	B	B	B	B	B	NA	B	B	B	B
F2_G7	NA	A	A	A	A	A	A	A	A	A	A	A	NA	NA	A	A	A	A	A	A	NA	A	A	A	A	A	A	A	A	NA	NA	NA	NA	A	A	A	A	A	NA	A	A	A	A	A	NA	A	A	A	A
F2_G8	NA	A	A	A	A	A	A	A	A	A	A	A	NA	NA	A	A	A	A	A	A	NA	A	A	A	A	A	A	A	A	NA	NA	NA	NA	A	A	A	A	A	NA	A	A	A	A	A	NA	A	A	A	A
F2_G9	NA	H	H	H	H	H	H	H	H	H	H	H	NA	NA	H	H	H	H	H	H	NA	H	H	H	H	H	H	H	H	NA	NA	NA	NA	H	H	H	H	H	NA	H	H	H	H	H	NA	H	H	H	H
F2_H1	NA	A	A	A	A	A	A	A	A	A	A	A	NA	NA	A	A	A	A	A	A	NA	A	A	A	A	A	A	A	A	NA	NA	NA	NA	H	H	H	H	H	NA	H	H	H	H	H	NA	H	H	H	H
F2_H10	NA	A	A	A	A	A	A	A	A	A	A	A	NA	NA	A	A	A	A	A	A	NA	A	A	A	A	A	A	A	A	NA	NA	NA	NA	A	A	A	A	A	NA	A	A	A	A	A	NA	A	A	A	A
F2_H11	NA	H	H	H	H	H	H	H	H	H	H	H	NA	NA	A	A	A	A	A	A	NA	A	A	A	A	A	A	A	A	NA	NA	NA	NA	A	A	A	A	A	NA	NA	A	NA	H	H	NA	H	H	NA	H
F2_H12	NA	A	A	A	A	A	A	A	A	A	A	A	NA	NA	A	A	A	A	A	A	NA	A	A	A	A	A	A	A	A	NA	NA	NA	NA	A	A	A	A	A	NA	A	A	A	A	A	NA	A	A	A	A
F2_H2	NA	A	A	A	A	A	A	A	A	A	A	A	NA	NA	A	A	A	A	A	H	NA	H	H	H	H	H	H	H	H	NA	NA	NA	NA	H	H	H	H	H	NA	H	H	H	H	H	NA	H	H	H	H
F2_H3	NA	A	A	A	A	A	A	A	A	A	A	A	NA	NA	A	A	A	A	A	A	NA	A	A	A	A	A	A	A	A	NA	NA	NA	NA	A	A	A	A	A	NA	A	A	A	A	A	NA	A	A	A	A
F2_H4	NA	B	B	B	B	B	B	B	B	B	B	B	NA	NA	B	B	B	B	B	B	NA	B	B	B	B	B	B	B	B	NA	NA	NA	NA	B	B	B	B	B	NA	B	B	B	B	B	NA	B	B	B	B
F2_H5	NA	H	H	H	H	H	H	H	H	H	H	H	NA	NA	H	H	H	H	H	H	NA	H	H	H	H	H	H	H	H	NA	NA	NA	NA	H	H	H	H	H	NA	H	H	H	H	H	NA	H	H	H	H
F2_H6	NA	H	H	H	H	H	H	H	H	H	H	H	NA	NA	H	H	H	H	H	H	NA	H	H	H	H	H	H	H	H	NA	NA	NA	NA	H	H	H	H	H	NA	H	H	H	H	H	NA	H	H	H	H
F2_H7	NA	H	H	H	H	H	H	H	H	H	H	H	NA	NA	H	H	H	H	H	H	NA	H	H	H	H	H	H	H	H	NA	NA	NA	NA	H	H	H	H	H	NA	NA	H	H	H	H	NA	B	B	B	B
F2_H8	NA	B	B	B	B	B	B	B	B	B	B	B	NA	NA	B	B	B	B	B	B	NA	B	B	B	B	B	B	B	B	NA	NA	NA	NA	B	B	B	B	B	NA	B	B	B	B	B	NA	B	B	B	B
F2_H9	NA	H	H	H	H	H	H	H	H	H	H	H	NA	NA	H	H	H	H	H	H	NA	H	H	H	H	H	H	H	H	NA	NA	NA	NA	H	H	H	H	H	NA	H	H	H	H	H	NA	H	H	H	H
[truncated: 1,139 more columns]

## Sheet: GeneticMap100kb_6106x6071
id	C1_1	C1_2	C1_3	C1_4	C1_5	C1_6	C1_7	C1_8	C1_9	C1_10	C1_11	C1_12	C1_13	C1_14	C1_15	C1_16	C1_17	C1_18	C1_19	C1_20	C1_21	C1_22	C1_23	C1_24	C1_25	C1_26	C1_27	C1_28	C1_29	C1_30	C1_31	C1_32	C1_33	C1_34	C1_35	C1_36	C1_37	C1_38	C1_39	C1_40	C1_41	C1_42	C1_43	C1_44	C1_45	C1_46	C1_47	C1_48	C1_49
	1	1	1	1	1	1	1	1	1	1	1	1	1	1	1	1	1	1	1	1	1	1	1	1	1	1	1	1	1	1	1	1	1	1	1	1	1	1	1	1	1	1	1	1	1	1	1	1	1
F2_A10	H	H	H	H	H	H	H	H	H	H	H	H	NA	NA	NA	H	NA	H	H	H	H	H	H	H	H	H	H	H	H	H	H	H	H	H	NA	H	H	NA	H	H	H	H	H	H	NA	H	H	H	H
F2_A12	B	B	B	B	B	B	B	H	H	H	H	H	NA	NA	NA	H	NA	H	H	H	NA	H	H	H	H	H	H	H	H	H	H	H	H	H	NA	H	H	NA	NA	H	H	H	NA	H	NA	H	H	NA	H
F2_A2	B	B	B	B	B	B	B	B	B	B	B	B	NA	NA	NA	NA	NA	H	H	H	H	H	H	H	H	H	H	H	H	H	H	H	H	H	NA	H	H	NA	H	H	H	H	H	H	NA	H	H	H	H
F2_A4	A	A	A	A	A	A	A	A	A	A	A	A	NA	NA	NA	A	NA	A	A	A	A	A	A	A	A	A	A	A	A	A	A	A	A	A	NA	A	A	NA	A	A	A	A	A	A	NA	A	A	A	A
F2_A6	H	H	H	H	H	H	H	H	H	H	H	H	NA	NA	NA	H	NA	H	H	H	H	H	H	H	H	H	H	H	H	H	H	H	H	H	NA	H	H	NA	H	H	H	H	H	H	NA	H	H	H	H
F2_A7	B	B	B	B	B	B	B	H	H	H	H	H	NA	NA	NA	H	NA	H	H	H	H	H	H	H	H	H	H	H	H	H	H	H	H	H	NA	H	H	NA	H	H	H	H	H	H	NA	H	H	H	H
F2_A8	B	B	B	B	B	B	B	B	B	B	B	B	NA	NA	NA	B	NA	B	B	B	B	B	B	B	B	B	B	B	H	H	H	H	H	H	NA	H	H	NA	H	H	H	H	H	H	NA	H	H	H	H
F2_B1	H	H	H	H	H	H	H	H	H	H	H	H	NA	NA	NA	H	NA	H	H	H	H	H	H	H	H	H	H	H	H	H	H	H	H	H	NA	H	H	NA	H	H	H	H	H	H	NA	H	H	H	H
F2_B10	A	A	A	A	A	A	A	A	A	A	A	A	NA	NA	NA	A	NA	A	A	A	A	A	A	A	A	A	A	A	A	A	A	A	H	H	NA	H	H	NA	H	H	H	H	H	H	NA	H	H	H	H
F2_B11	H	H	H	H	H	H	H	H	H	H	H	B	NA	NA	NA	B	NA	B	B	B	B	B	B	B	B	B	B	B	B	B	B	B	B	B	NA	B	B	NA	B	B	B	B	B	B	NA	B	B	B	B
F2_B12	B	B	B	B	B	B	B	B	B	B	NA	B	NA	NA	NA	B	NA	B	B	B	B	B	B	B	NA	H	H	H	H	H	H	H	H	H	NA	H	H	NA	NA	H	H	H	H	H	NA	H	H	H	H
F2_B2	A	A	A	A	A	A	A	NA	A	NA	NA	H	NA	NA	NA	NA	NA	B	NA	B	B	NA	NA	B	NA	B	NA	B	B	B	B	NA	NA	B	NA	B	B	NA	NA	B	B	B	B	NA	NA	B	NA	B	B
F2_B3	H	H	H	H	H	H	H	H	H	H	H	H	NA	NA	NA	H	NA	H	H	H	H	H	H	H	H	H	H	H	H	H	H	H	H	H	NA	H	H	NA	H	H	H	H	H	H	NA	H	H	H	H
F2_B4	H	H	H	H	H	H	H	H	H	H	H	H	NA	NA	NA	H	NA	H	H	H	H	H	H	H	H	H	H	H	H	H	H	H	H	H	NA	H	H	NA	H	H	H	H	H	H	NA	H	H	H	H
F2_B5	H	H	H	H	H	H	H	H	H	H	H	H	NA	NA	NA	H	NA	H	H	H	H	H	H	H	H	H	H	H	NA	H	H	H	H	H	NA	H	H	NA	H	H	H	H	H	H	NA	H	H	H	H
F2_B6	A	A	A	A	A	A	A	A	A	H	H	H	NA	NA	NA	H	NA	H	H	H	H	H	H	H	H	H	H	H	H	H	H	H	H	H	NA	H	H	NA	H	H	H	H	H	H	NA	H	H	H	H
F2_B7	H	H	H	H	H	H	H	H	H	H	H	H	NA	NA	NA	H	NA	H	H	H	H	H	H	H	H	H	H	H	H	H	H	H	H	H	NA	H	H	NA	H	H	H	H	H	H	NA	H	H	H	H
F2_B8	A	A	A	A	A	A	A	A	A	A	A	A	NA	NA	NA	A	NA	A	A	A	A	A	A	A	A	A	A	A	A	A	A	A	A	A	NA	A	A	NA	A	A	A	A	A	A	NA	A	A	A	A
F2_C1	H	H	H	H	H	H	H	H	H	H	H	H	NA	NA	NA	H	NA	H	H	B	B	B	B	B	B	B	B	B	B	B	B	NA	B	B	NA	B	NA	NA	B	B	B	B	NA	B	NA	B	NA	B	B
F2_C10	H	H	H	H	H	H	H	H	H	H	H	H	NA	NA	NA	H	NA	H	H	H	H	H	H	H	H	H	H	H	H	H	H	H	H	H	NA	H	H	NA	H	H	H	H	H	H	NA	H	H	H	H
F2_C11	H	H	H	H	H	H	H	H	H	H	H	H	NA	NA	NA	H	NA	H	H	H	H	H	H	H	H	H	H	H	H	H	H	H	H	H	NA	H	H	NA	H	H	H	H	NA	H	NA	H	H	H	H
F2_C12	H	H	H	H	H	H	H	H	H	H	H	H	NA	NA	NA	H	NA	H	H	H	H	H	H	H	H	H	H	H	H	H	H	H	H	H	NA	H	H	NA	H	H	H	H	B	B	NA	B	B	B	B
F2_C2	B	B	B	B	B	B	B	B	B	B	B	B	NA	NA	NA	B	NA	B	B	B	B	B	B	B	B	B	B	B	B	B	B	B	B	B	NA	B	B	NA	B	B	B	B	B	B	NA	B	B	B	B
F2_C3	A	A	A	A	NA	H	H	H	H	H	H	H	NA	NA	NA	H	NA	H	H	H	H	H	H	H	H	H	H	H	H	H	H	H	H	H	NA	H	H	NA	H	H	H	H	H	H	NA	H	H	B	B
F2_C4	A	A	A	A	A	A	A	A	A	A	A	A	NA	NA	NA	A	NA	A	A	A	A	A	A	A	A	A	A	A	A	A	A	A	A	A	NA	A	A	NA	A	A	A	A	A	A	NA	A	A	A	A
F2_C5	A	A	A	A	A	A	A	A	A	A	A	A	NA	NA	NA	A	NA	A	A	A	A	A	A	A	A	A	A	A	A	A	A	A	A	A	NA	A	A	NA	A	A	A	A	A	A	NA	A	A	H	H
F2_C6	H	H	H	H	H	H	H	H	H	H	H	H	NA	NA	NA	H	NA	H	H	H	H	H	H	H	H	H	H	H	H	H	H	H	H	H	NA	H	H	NA	H	H	H	H	H	H	NA	H	H	H	H
F2_C7	H	H	H	H	H	H	H	H	H	H	H	H	NA	NA	NA	H	NA	H	H	H	H	H	H	H	H	H	H	H	H	H	H	H	H	H	NA	H	H	NA	NA	A	A	A	A	A	NA	A	A	A	A
F2_C8	A	A	A	A	A	A	A	A	A	A	A	A	NA	NA	NA	A	NA	A	A	A	A	A	A	A	A	A	A	A	A	A	A	A	A	A	NA	A	A	NA	A	A	A	A	A	A	NA	A	A	A	A
F2_D1	H	H	H	H	H	H	H	H	H	H	H	H	NA	NA	NA	H	NA	H	H	H	H	H	H	H	H	H	H	A	A	A	A	A	A	A	NA	A	A	NA	A	A	A	A	A	A	NA	A	A	A	A
F2_D10	A	A	A	A	A	A	A	A	A	A	A	A	NA	NA	NA	A	NA	A	A	A	A	H	H	H	H	H	H	H	H	H	H	H	H	H	NA	H	H	NA	H	H	H	H	H	H	NA	H	H	H	H
F2_D11	A	A	A	A	A	A	A	A	A	A	A	A	NA	NA	NA	A	NA	A	A	A	A	A	A	A	A	A	A	A	A	A	A	A	A	A	NA	A	A	NA	A	A	A	A	A	A	NA	A	A	A	NA
F2_D12	A	A	A	A	A	A	A	A	A	A	A	A	NA	NA	NA	A	NA	A	A	A	H	H	H	H	H	H	H	H	H	H	H	H	H	H	NA	H	H	NA	H	H	H	H	H	H	NA	H	H	H	H
F2_D2	H	H	H	H	H	H	H	H	H	H	H	H	NA	NA	NA	H	NA	H	H	H	H	H	H	H	H	H	H	H	H	H	H	H	H	H	NA	H	H	NA	H	H	H	H	H	H	NA	H	H	H	H
F2_D3	H	H	H	H	H	H	H	H	H	H	H	H	NA	NA	NA	H	NA	H	H	H	H	H	H	H	H	H	H	H	H	H	H	H	H	H	NA	H	H	NA	H	H	H	H	H	H	NA	H	H	H	H
F2_D4	A	A	A	A	A	A	A	A	A	A	A	A	NA	NA	NA	A	NA	A	NA	H	H	H	H	H	H	H	H	H	H	H	H	H	H	H	NA	H	H	NA	H	H	H	H	H	H	NA	H	H	H	H
F2_D5	A	A	A	A	A	A	A	A	A	A	A	A	NA	NA	NA	A	NA	NA	H	H	H	H	H	H	H	H	H	H	H	H	H	H	H	H	NA	H	H	NA	H	NA	H	H	H	H	NA	H	H	H	H
F2_D6	H	H	H	H	H	H	H	H	H	H	H	H	NA	NA	NA	H	NA	H	H	H	H	H	H	H	H	H	H	H	H	NA	H	H	H	H	NA	H	H	NA	H	H	H	H	H	H	NA	H	H	H	H
F2_D7	H	H	H	H	H	H	H	H	H	H	H	H	NA	NA	NA	H	NA	H	H	H	H	H	H	H	H	H	H	H	H	H	H	H	H	H	NA	H	H	NA	H	H	H	H	H	H	NA	H	H	H	H
F2_D8	B	B	B	B	B	B	B	B	B	B	B	B	NA	NA	NA	B	NA	B	B	B	B	B	B	B	B	B	B	B	B	B	B	B	B	B	NA	B	B	NA	B	B	B	B	B	B	NA	B	B	B	B
F2_E1	A	A	A	A	A	A	A	A	A	A	A	A	NA	NA	NA	A	NA	A	A	A	A	A	A	A	A	A	A	A	A	A	A	A	A	A	NA	H	H	NA	H	H	H	H	H	H	NA	H	H	H	H
F2_E10	H	H	H	H	H	H	H	H	H	H	H	H	NA	NA	NA	H	NA	H	H	H	H	H	H	H	H	H	H	H	H	H	H	H	H	H	NA	H	H	NA	H	H	H	H	H	H	NA	H	H	H	H
F2_E11	A	A	A	A	A	A	A	A	A	A	A	A	NA	NA	NA	A	NA	A	A	A	A	A	A	A	A	A	A	A	A	A	A	NA	H	H	NA	H	H	NA	H	H	H	H	H	H	NA	H	H	H	H
F2_E12	H	H	H	H	H	H	H	H	H	H	H	H	NA	NA	NA	H	NA	H	H	H	H	H	H	H	H	H	H	H	H	H	H	H	H	H	NA	H	H	NA	H	H	H	H	H	H	NA	H	H	H	H
F2_E2	B	B	B	B	B	H	H	H	H	H	H	H	NA	NA	NA	H	NA	H	H	H	H	H	H	H	H	H	H	H	H	H	H	H	H	H	NA	H	H	NA	H	H	H	H	H	H	NA	H	H	H	H
F2_E3	B	B	B	B	B	B	B	B	B	B	B	B	NA	NA	NA	B	NA	B	B	B	B	B	B	B	B	B	B	B	B	B	B	B	B	B	NA	B	NA	NA	B	B	B	B	B	B	NA	B	B	B	B
F2_E4	B	B	H	H	H	H	H	H	H	H	H	H	NA	NA	NA	H	NA	H	H	H	H	H	H	H	H	H	H	H	H	H	H	H	H	H	NA	H	H	NA	H	H	H	H	H	H	NA	H	H	H	H
F2_E5	H	H	H	H	H	H	H	H	H	H	H	H	NA	NA	NA	H	NA	H	H	H	H	H	H	H	H	H	H	H	H	H	H	H	H	H	NA	H	H	NA	H	H	H	H	H	H	NA	H	H	H	H
F2_E6	H	H	H	H	H	H	H	H	H	H	H	H	NA	NA	NA	H	NA	H	H	H	H	H	H	H	H	H	H	H	H	H	H	H	H	H	NA	H	H	NA	NA	H	A	A	A	A	NA	A	A	A	A
F2_E7	H	H	H	H	H	H	H	H	H	H	H	H	NA	NA	NA	H	NA	H	H	H	H	H	H	H	H	H	H	H	H	H	H	H	H	H	NA	H	H	NA	H	H	H	H	H	H	NA	H	H	H	H
F2_E8	H	H	H	H	H	H	H	H	H	H	H	H	NA	NA	NA	H	NA	H	H	H	H	H	H	H	H	H	NA	B	B	B	B	B	B	B	NA	B	B	NA	B	B	B	B	B	B	NA	B	B	B	B
F2_F1	A	A	A	A	A	A	A	A	A	A	A	A	NA	NA	NA	A	NA	A	A	A	A	A	A	A	NA	A	A	A	A	A	A	A	A	A	NA	H	H	NA	H	H	H	H	H	H	NA	H	H	H	H
F2_F10	B	B	B	B	B	B	B	B	B	B	B	B	NA	NA	NA	B	NA	B	B	B	B	B	B	B	B	B	B	B	B	B	B	B	B	B	NA	B	B	NA	B	B	B	B	B	B	NA	B	B	B	B
F2_F11	A	A	A	A	A	A	A	A	A	A	A	A	NA	NA	NA	A	NA	A	A	A	A	A	A	A	A	A	A	A	A	A	A	A	A	A	NA	A	A	NA	NA	A	A	A	A	A	NA	A	A	A	A
F2_F12	H	H	H	H	H	H	H	H	H	H	H	H	NA	NA	NA	H	NA	H	H	H	H	H	H	H	H	H	H	H	H	H	H	H	H	H	NA	H	H	NA	H	H	H	H	H	H	NA	H	H	H	H
F2_F2	A	A	A	A	A	A	A	A	A	A	A	A	NA	NA	NA	A	NA	A	A	A	A	A	A	A	A	A	A	A	A	A	A	A	A	A	NA	A	A	NA	A	A	A	A	A	A	NA	A	A	A	A
F2_F3	H	H	H	H	H	H	H	H	H	H	H	H	NA	NA	NA	H	NA	H	H	H	H	H	H	H	H	H	H	H	H	H	H	H	H	H	NA	H	H	NA	H	H	H	H	H	H	NA	H	H	H	H
F2_F4	A	A	A	A	A	A	A	A	A	A	A	A	NA	NA	NA	A	NA	A	A	A	A	A	A	A	A	H	H	H	H	H	H	H	H	H	NA	H	H	NA	NA	H	H	H	H	H	NA	H	H	H	H
F2_F5	B	B	B	B	B	B	B	B	B	B	B	B	NA	NA	NA	B	NA	B	B	B	B	B	B	B	B	B	B	B	B	B	B	B	B	B	NA	B	B	NA	B	B	B	B	B	B	NA	B	B	B	B
F2_F6	B	B	B	B	B	B	B	B	B	B	B	B	NA	NA	NA	B	NA	B	B	B	B	B	B	B	B	B	B	B	B	B	B	B	B	B	NA	B	NA	NA	B	B	B	B	NA	B	NA	B	B	B	B
F2_F7	A	A	A	A	A	A	A	A	A	A	A	A	NA	NA	NA	A	NA	A	A	A	A	A	A	A	A	A	A	A	A	A	A	A	A	A	NA	A	A	NA	A	A	A	A	A	A	NA	A	A	A	A
F2_F8	H	H	H	H	H	H	H	H	H	H	H	H	NA	NA	NA	H	NA	H	H	H	H	H	H	H	H	H	H	H	H	H	H	H	H	H	NA	H	H	NA	H	H	H	H	H	H	NA	H	H	H	H
F2_G1	A	A	A	A	A	A	A	A	A	A	A	A	NA	NA	NA	A	NA	H	H	H	H	H	H	H	H	H	H	H	H	H	H	H	H	H	NA	H	H	NA	H	H	H	H	H	H	NA	H	H	H	H
F2_G10	H	H	H	H	H	H	H	H	H	H	H	H	NA	NA	NA	H	NA	H	H	H	H	H	H	H	H	H	H	H	H	H	H	H	H	H	NA	H	H	NA	H	H	H	H	H	H	NA	H	H	H	H
F2_G11	H	H	H	H	H	H	H	H	H	H	H	H	NA	NA	NA	H	NA	H	H	H	H	H	H	NA	A	A	A	A	A	A	A	A	A	A	NA	A	A	NA	A	A	A	A	A	A	NA	A	A	A	A
F2_G12	B	B	B	B	B	B	B	B	B	B	B	B	NA	NA	NA	B	NA	B	B	B	B	B	B	B	B	B	B	B	B	B	B	B	B	B	NA	B	B	NA	B	B	B	B	B	B	NA	B	B	B	B
F2_G2	H	H	H	H	H	H	H	H	H	H	H	H	NA	NA	NA	H	NA	H	H	H	H	H	H	H	H	H	H	H	H	H	H	H	H	H	NA	H	H	NA	H	H	H	H	H	H	NA	H	H	H	H
F2_G3	B	B	B	B	B	B	B	B	B	B	B	B	NA	NA	NA	B	NA	B	B	B	B	B	B	B	B	B	B	B	B	B	B	B	B	B	NA	B	B	NA	B	B	B	B	B	B	NA	B	B	B	B
F2_G4	H	H	H	H	H	H	H	H	H	H	H	H	NA	NA	NA	H	NA	H	H	H	H	H	H	H	H	H	H	H	H	H	H	H	H	H	NA	H	H	NA	H	H	H	H	H	H	NA	H	H	H	H
F2_G5	H	H	H	H	H	H	H	H	H	H	H	H	NA	NA	NA	H	NA	H	H	H	H	H	H	H	H	H	H	H	H	H	H	H	H	H	NA	H	H	NA	H	H	H	H	H	H	NA	H	H	H	H
F2_G6	H	H	H	H	H	H	H	H	H	H	H	H	NA	NA	NA	H	NA	NA	NA	H	NA	H	H	H	NA	H	H	H	H	H	H	H	H	H	NA	H	NA	NA	NA	H	NA	H	H	H	NA	H	NA	NA	H
F2_G7	A	A	A	A	A	A	A	A	A	A	A	A	NA	NA	NA	A	NA	A	A	A	A	A	A	A	A	A	A	A	A	A	A	A	A	A	NA	A	A	NA	A	A	A	A	A	A	NA	A	A	A	A
F2_G8	H	H	H	H	H	H	H	H	H	H	H	H	NA	NA	NA	H	NA	H	H	H	H	H	H	H	H	H	H	H	H	H	H	H	H	NA	NA	B	B	NA	B	B	B	B	B	B	NA	B	B	B	B
F2_H1	H	H	H	H	H	H	H	H	H	H	H	H	NA	NA	NA	H	NA	H	H	H	B	B	B	B	B	B	B	B	B	B	B	B	B	B	NA	B	B	NA	B	B	B	B	B	B	NA	B	B	B	B
F2_H10	H	H	H	H	H	H	H	H	H	H	H	H	NA	NA	NA	H	NA	H	H	H	H	H	H	H	H	H	H	H	H	H	H	H	H	H	NA	H	H	NA	H	H	H	H	H	H	NA	H	H	H	H
F2_H11	A	A	A	A	A	A	A	A	A	A	A	A	NA	NA	NA	H	NA	H	H	H	H	H	H	H	H	H	H	H	H	H	H	H	H	H	NA	H	H	NA	H	H	H	H	NA	H	NA	H	H	H	H
F2_H12	A	A	A	A	A	A	A	A	A	A	A	A	NA	NA	NA	A	NA	A	A	A	A	A	A	A	A	A	A	A	A	A	A	A	A	A	NA	A	A	NA	A	H	H	H	H	H	NA	H	H	H	H
F2_H2	A	A	A	A	A	A	A	A	A	A	A	A	NA	NA	NA	A	NA	A	A	A	A	A	A	A	A	A	A	A	A	A	A	A	A	A	NA	A	A	NA	A	A	A	A	A	A	NA	A	A	A	A
F2_H3	A	A	A	A	A	A	A	A	A	A	A	A	NA	NA	NA	A	NA	A	A	A	A	A	A	A	A	A	A	A	A	A	A	A	A	A	NA	A	A	NA	A	A	A	A	A	A	NA	A	A	A	A
F2_H4	B	B	B	B	B	B	B	B	B	B	B	B	NA	NA	NA	B	NA	B	B	B	B	B	B	B	B	B	B	B	B	B	B	B	B	B	NA	B	B	NA	B	B	B	B	B	B	NA	B	B	B	B
F2_H5	A	A	A	A	A	A	A	A	A	A	H	H	NA	NA	NA	H	NA	H	H	H	H	H	H	H	H	H	H	H	H	H	H	H	H	H	NA	H	H	NA	H	H	H	H	H	H	NA	H	H	H	H
F2_H6	B	B	B	B	B	B	B	B	B	B	B	B	NA	NA	NA	B	NA	B	B	B	B	B	B	B	B	B	B	B	B	B	B	B	B	B	NA	B	B	NA	B	B	B	B	B	B	NA	B	B	B	B
F2_H7	A	A	A	A	A	A	A	A	A	A	A	A	NA	NA	NA	A	NA	A	A	A	A	A	A	A	A	A	A	A	A	A	A	A	A	A	NA	A	A	NA	A	A	A	A	A	A	NA	A	A	A	A
F2_H8	H	H	H	H	H	H	H	H	H	H	H	H	NA	NA	NA	H	NA	H	H	H	H	H	H	H	H	H	H	H	H	H	H	H	H	H	NA	H	H	NA	H	H	H	H	H	H	NA	H	H	H	H
[truncated: 1,139 more columns]

## Sheet: GeneticMap100kb_8426x6193
id	C1_1	C1_2	C1_3	C1_4	C1_5	C1_6	C1_7	C1_8	C1_9	C1_10	C1_11	C1_12	C1_13	C1_14	C1_15	C1_16	C1_17	C1_18	C1_19	C1_20	C1_21	C1_22	C1_23	C1_24	C1_25	C1_26	C1_27	C1_28	C1_29	C1_30	C1_31	C1_32	C1_33	C1_34	C1_35	C1_36	C1_37	C1_38	C1_39	C1_40	C1_41	C1_42	C1_43	C1_44	C1_45	C1_46	C1_47	C1_48	C1_49
	1	1	1	1	1	1	1	1	1	1	1	1	1	1	1	1	1	1	1	1	1	1	1	1	1	1	1	1	1	1	1	1	1	1	1	1	1	1	1	1	1	1	1	1	1	1	1	1	1
F2_A10	NA	NA	NA	NA	NA	NA	NA	NA	NA	NA	NA	NA	H	H	H	H	NA	NA	H	H	H	H	H	H	H	H	H	H	H	H	H	NA	H	NA	H	H	H	H	H	H	H	NA	NA	H	H	H	H	H	H
F2_A11	NA	NA	NA	NA	NA	NA	NA	NA	NA	NA	NA	NA	A	A	A	A	NA	NA	A	A	A	A	A	A	A	A	A	A	A	A	A	NA	A	NA	A	A	A	A	A	A	A	NA	NA	A	A	A	A	A	A
F2_A12	NA	NA	NA	NA	NA	NA	NA	NA	NA	NA	NA	NA	A	A	A	A	NA	NA	A	A	A	A	A	A	A	A	A	A	A	A	A	NA	A	NA	A	A	A	A	A	A	A	NA	NA	A	A	A	A	A	A
F2_A2	NA	NA	NA	NA	NA	NA	NA	NA	NA	NA	NA	NA	A	A	A	A	NA	NA	NA	A	A	A	A	A	A	A	A	A	A	NA	A	NA	A	NA	A	A	A	A	A	A	A	NA	NA	A	A	A	A	A	A
F2_A4	NA	NA	NA	NA	NA	NA	NA	NA	NA	NA	NA	NA	A	A	A	A	NA	NA	A	A	A	A	A	A	A	A	A	A	A	A	A	NA	A	NA	A	A	A	A	A	A	A	NA	NA	A	A	A	A	A	A
F2_A6	NA	NA	NA	NA	NA	NA	NA	NA	NA	NA	NA	NA	H	H	H	H	NA	NA	H	H	H	H	H	H	H	H	H	H	H	H	H	NA	H	NA	H	H	H	H	H	H	H	NA	NA	H	NA	B	B	B	B
F2_A7	NA	NA	NA	NA	NA	NA	NA	NA	NA	NA	NA	NA	A	A	A	A	NA	NA	A	A	A	A	A	A	A	A	A	A	A	A	A	NA	A	NA	A	A	A	A	A	A	A	NA	NA	A	A	A	A	A	A
F2_A8	NA	NA	NA	NA	NA	NA	NA	NA	NA	NA	NA	NA	H	H	H	H	NA	NA	H	H	H	H	H	H	H	H	H	H	H	H	H	NA	H	NA	H	H	H	H	H	H	H	NA	NA	H	H	H	H	H	H
F2_A9	NA	NA	NA	NA	NA	NA	NA	NA	NA	NA	NA	NA	B	B	B	B	NA	NA	B	B	B	B	B	B	B	B	B	B	B	B	B	NA	B	NA	B	B	B	B	B	B	B	NA	NA	H	H	H	H	H	H
F2_B1	NA	NA	NA	NA	NA	NA	NA	NA	NA	NA	NA	NA	H	H	H	H	NA	NA	H	H	H	H	H	H	H	H	H	H	H	H	H	NA	H	NA	H	H	H	H	H	H	H	NA	NA	H	H	H	H	H	H
F2_B10	NA	NA	NA	NA	NA	NA	NA	NA	NA	NA	NA	NA	H	H	H	H	NA	NA	H	H	H	H	H	H	H	H	H	H	H	H	H	NA	H	NA	H	H	H	H	H	H	H	NA	NA	H	H	H	H	H	H
F2_B11	NA	NA	NA	NA	NA	NA	NA	NA	NA	NA	NA	NA	H	H	H	H	NA	NA	H	H	H	H	H	H	H	H	H	H	H	H	H	NA	H	NA	H	H	H	H	H	H	H	NA	NA	H	H	H	H	H	H
F2_B12	NA	NA	NA	NA	NA	NA	NA	NA	NA	NA	NA	NA	H	H	H	H	NA	NA	H	H	H	H	H	H	H	H	H	H	H	H	H	NA	H	NA	H	H	H	H	H	H	H	NA	NA	H	H	H	H	H	H
F2_B2	NA	NA	NA	NA	NA	NA	NA	NA	NA	NA	NA	NA	B	B	B	B	NA	NA	NA	B	B	NA	H	H	H	H	H	H	H	H	H	NA	H	NA	H	H	H	H	H	H	H	NA	NA	H	H	H	H	H	H
F2_B3	NA	NA	NA	NA	NA	NA	NA	NA	NA	NA	NA	NA	A	A	A	A	NA	NA	A	A	A	A	A	A	A	A	A	A	A	A	A	NA	A	NA	A	A	A	A	A	A	A	NA	NA	A	A	A	A	A	A
F2_B4	NA	NA	NA	NA	NA	NA	NA	NA	NA	NA	NA	NA	NA	NA	NA	NA	NA	NA	NA	NA	NA	NA	NA	H	NA	NA	NA	NA	NA	NA	NA	NA	NA	NA	NA	NA	NA	NA	NA	NA	NA	NA	NA	H	NA	H	H	NA	NA
F2_B5	NA	NA	NA	NA	NA	NA	NA	NA	NA	NA	NA	NA	H	H	H	H	NA	NA	H	H	H	H	H	H	H	H	H	H	H	H	H	NA	H	NA	H	H	H	H	H	H	H	NA	NA	H	H	H	H	H	H
F2_B6	NA	NA	NA	NA	NA	NA	NA	NA	NA	NA	NA	NA	H	H	H	H	NA	NA	H	H	H	H	H	H	H	H	H	H	H	H	H	NA	H	NA	H	H	H	H	H	H	H	NA	NA	H	NA	B	B	B	B
F2_B7	NA	NA	NA	NA	NA	NA	NA	NA	NA	NA	NA	NA	B	B	B	B	NA	NA	B	B	B	B	B	B	B	B	B	B	B	B	B	NA	B	NA	B	B	B	B	B	B	B	NA	NA	B	B	B	B	B	B
F2_B8	NA	NA	NA	NA	NA	NA	NA	NA	NA	NA	NA	NA	A	A	A	A	NA	NA	A	A	A	A	A	A	A	A	A	A	A	A	A	NA	A	NA	A	A	A	A	A	A	A	NA	NA	A	A	A	A	A	A
F2_B9	NA	NA	NA	NA	NA	NA	NA	NA	NA	NA	NA	NA	B	B	B	B	NA	NA	B	B	B	B	B	B	B	B	B	B	NA	H	H	NA	NA	NA	H	H	H	H	H	H	H	NA	NA	H	H	H	H	A	A
F2_C1	NA	NA	NA	NA	NA	NA	NA	NA	NA	NA	NA	NA	H	H	H	H	NA	NA	H	H	H	H	H	H	H	H	H	H	H	H	H	NA	H	NA	H	H	H	H	H	H	H	NA	NA	H	H	H	H	H	H
F2_C10	NA	NA	NA	NA	NA	NA	NA	NA	NA	NA	NA	NA	B	B	B	B	NA	NA	B	B	B	B	B	B	B	B	B	B	B	B	B	NA	B	NA	B	B	B	B	B	B	B	NA	NA	B	B	B	B	B	B
F2_C11	NA	NA	NA	NA	NA	NA	NA	NA	NA	NA	NA	NA	H	H	H	H	NA	NA	H	H	H	H	H	H	NA	B	B	B	B	B	B	NA	B	NA	B	B	B	B	B	B	B	NA	NA	B	B	B	B	B	B
F2_C12	NA	NA	NA	NA	NA	NA	NA	NA	NA	NA	NA	NA	H	H	H	H	NA	NA	H	H	H	H	H	H	H	H	H	H	H	H	H	NA	H	NA	H	H	H	H	H	H	H	NA	NA	H	H	H	H	H	H
F2_C2	NA	NA	NA	NA	NA	NA	NA	NA	NA	NA	NA	NA	B	B	B	B	NA	NA	B	B	B	B	B	B	B	B	B	B	B	B	B	NA	B	NA	B	B	B	B	NA	H	H	NA	NA	H	H	H	H	H	H
F2_C3	NA	NA	NA	NA	NA	NA	NA	NA	NA	NA	NA	NA	B	B	B	B	NA	NA	B	B	B	B	B	B	B	B	B	B	B	B	B	NA	B	NA	B	B	B	B	B	B	B	NA	NA	B	B	B	B	B	B
F2_C4	NA	NA	NA	NA	NA	NA	NA	NA	NA	NA	NA	NA	A	A	A	A	NA	NA	A	A	A	A	A	A	A	A	A	A	A	A	A	NA	NA	NA	A	A	A	A	A	A	A	NA	NA	A	A	A	A	A	A
F2_C5	NA	NA	NA	NA	NA	NA	NA	NA	NA	NA	NA	NA	B	B	B	B	NA	NA	B	B	B	B	B	B	B	B	B	B	B	B	B	NA	B	NA	B	B	B	B	B	H	H	NA	NA	H	H	H	H	H	H
F2_C6	NA	NA	NA	NA	NA	NA	NA	NA	NA	NA	NA	NA	H	H	H	H	NA	NA	H	H	H	H	H	H	H	H	H	H	H	H	H	NA	H	NA	H	H	H	H	H	H	H	NA	NA	H	NA	B	B	B	B
F2_C7	NA	NA	NA	NA	NA	NA	NA	NA	NA	NA	NA	NA	H	H	H	H	NA	NA	A	A	A	A	A	A	A	A	A	A	A	A	A	NA	A	NA	A	A	A	A	A	A	A	NA	NA	A	A	A	A	A	A
F2_C8	NA	NA	NA	NA	NA	NA	NA	NA	NA	NA	NA	NA	A	A	A	A	NA	NA	A	A	A	A	A	A	A	A	A	A	A	A	A	NA	A	NA	A	A	A	A	A	A	A	NA	NA	A	A	A	A	A	A
F2_C9	NA	NA	NA	NA	NA	NA	NA	NA	NA	NA	NA	NA	A	A	A	A	NA	NA	A	A	A	A	A	A	A	A	A	A	A	A	A	NA	A	NA	A	A	A	A	A	A	A	NA	NA	A	A	A	A	A	A
F2_D1	NA	NA	NA	NA	NA	NA	NA	NA	NA	NA	NA	NA	A	A	A	A	NA	NA	A	A	A	A	A	A	A	A	A	A	A	A	A	NA	A	NA	A	A	A	A	A	A	NA	NA	NA	A	A	A	A	A	A
F2_D10	NA	NA	NA	NA	NA	NA	NA	NA	NA	NA	NA	NA	H	H	H	H	NA	NA	H	H	H	H	H	H	H	H	H	H	H	H	H	NA	H	NA	H	H	H	H	H	H	H	NA	NA	H	H	H	H	H	H
F2_D11	NA	NA	NA	NA	NA	NA	NA	NA	NA	NA	NA	NA	B	B	B	B	NA	NA	B	B	B	B	B	B	B	B	B	B	B	B	B	NA	B	NA	B	B	B	B	B	B	B	NA	NA	B	B	B	B	B	B
F2_D12	NA	NA	NA	NA	NA	NA	NA	NA	NA	NA	NA	NA	H	H	H	H	NA	NA	H	H	H	H	H	H	H	H	H	NA	H	H	H	NA	H	NA	H	H	H	H	H	H	H	NA	NA	H	H	H	H	H	H
F2_D2	NA	NA	NA	NA	NA	NA	NA	NA	NA	NA	NA	NA	B	B	B	B	NA	NA	B	B	B	B	B	B	B	B	B	B	B	B	B	NA	NA	NA	B	B	B	B	B	B	B	NA	NA	B	B	B	B	B	B
F2_D3	NA	NA	NA	NA	NA	NA	NA	NA	NA	NA	NA	NA	A	A	A	A	NA	NA	A	A	A	A	A	A	A	A	A	NA	A	A	A	NA	A	NA	NA	A	A	A	NA	A	A	NA	NA	A	A	A	A	NA	A
F2_D4	NA	NA	NA	NA	NA	NA	NA	NA	NA	NA	NA	NA	H	H	H	H	NA	NA	H	H	H	H	H	H	H	H	H	H	H	H	H	NA	H	NA	H	H	H	H	H	H	H	NA	NA	H	H	H	H	H	H
F2_D5	NA	NA	NA	NA	NA	NA	NA	NA	NA	NA	NA	NA	B	B	B	B	NA	NA	B	B	B	B	B	B	B	B	B	B	B	B	B	NA	B	NA	B	B	B	B	B	B	B	NA	NA	B	B	B	B	B	B
F2_D6	NA	NA	NA	NA	NA	NA	NA	NA	NA	NA	NA	NA	H	H	H	H	NA	NA	H	H	H	H	H	H	H	H	H	H	H	H	H	NA	H	NA	H	H	H	H	H	H	H	NA	NA	H	H	H	H	H	NA
F2_D7	NA	NA	NA	NA	NA	NA	NA	NA	NA	NA	NA	NA	B	B	B	B	NA	NA	B	B	B	B	B	B	B	B	B	B	B	B	B	NA	B	NA	H	H	H	H	H	H	H	NA	NA	H	H	H	H	H	H
F2_D8	NA	NA	NA	NA	NA	NA	NA	NA	NA	NA	NA	NA	H	H	H	H	NA	NA	H	H	H	H	H	H	H	H	H	H	H	H	H	NA	H	NA	H	H	H	H	H	H	H	NA	NA	H	H	H	H	H	H
F2_D9	NA	NA	NA	NA	NA	NA	NA	NA	NA	NA	NA	NA	A	A	A	A	NA	NA	A	A	A	A	A	A	A	A	A	A	A	A	A	NA	A	NA	A	A	A	A	A	A	NA	NA	NA	H	H	H	H	H	H
F2_E1	NA	NA	NA	NA	NA	NA	NA	NA	NA	NA	NA	NA	H	H	H	H	NA	NA	H	H	H	H	H	H	H	H	H	H	H	H	H	NA	H	NA	H	H	H	H	H	H	H	NA	NA	H	H	H	H	H	H
F2_E10	NA	NA	NA	NA	NA	NA	NA	NA	NA	NA	NA	NA	H	H	H	H	NA	NA	H	H	H	H	H	H	H	H	H	H	H	H	H	NA	H	NA	H	H	H	H	H	H	H	NA	NA	H	H	H	H	H	H
F2_E11	NA	NA	NA	NA	NA	NA	NA	NA	NA	NA	NA	NA	A	A	A	A	NA	NA	A	A	A	A	A	A	A	A	A	A	A	A	A	NA	A	NA	A	A	A	A	A	A	A	NA	NA	A	A	A	A	A	A
F2_E12	NA	NA	NA	NA	NA	NA	NA	NA	NA	NA	NA	NA	A	A	A	A	NA	NA	A	A	A	A	A	A	A	A	A	A	A	A	A	NA	A	NA	A	A	A	A	A	A	A	NA	NA	A	A	A	A	A	A
F2_E2	NA	NA	NA	NA	NA	NA	NA	NA	NA	NA	NA	NA	H	H	H	H	NA	NA	H	H	H	H	H	H	H	H	H	H	H	H	H	NA	H	NA	H	H	H	H	H	H	H	NA	NA	H	H	H	H	H	H
F2_E3	NA	NA	NA	NA	NA	NA	NA	NA	NA	NA	NA	NA	B	B	NA	B	NA	NA	B	B	B	B	B	B	B	B	B	B	B	B	B	NA	B	NA	B	B	B	B	B	B	B	NA	NA	B	B	B	B	B	B
F2_E4	NA	NA	NA	NA	NA	NA	NA	NA	NA	NA	NA	NA	H	H	NA	B	NA	NA	NA	H	H	H	NA	H	H	H	H	H	H	H	H	NA	NA	NA	H	H	NA	H	H	H	H	NA	NA	H	H	H	H	H	H
F2_E5	NA	NA	NA	NA	NA	NA	NA	NA	NA	NA	NA	NA	B	B	NA	B	NA	NA	B	B	B	B	B	B	B	B	B	B	B	B	NA	NA	NA	NA	H	H	H	H	H	H	H	NA	NA	H	H	NA	H	NA	H
F2_E6	NA	NA	NA	NA	NA	NA	NA	NA	NA	NA	NA	NA	B	B	B	B	NA	NA	B	B	B	B	B	B	H	H	H	H	H	H	H	NA	H	NA	H	H	H	H	H	H	H	NA	NA	H	H	H	H	H	H
F2_E7	NA	NA	NA	NA	NA	NA	NA	NA	NA	NA	NA	NA	H	H	H	H	NA	NA	H	H	H	H	H	H	H	H	H	H	H	H	H	NA	H	NA	H	H	H	H	H	H	H	NA	NA	H	H	H	H	H	H
F2_E8	NA	NA	NA	NA	NA	NA	NA	NA	NA	NA	NA	NA	H	H	H	H	NA	NA	H	H	H	H	H	H	H	H	H	H	H	H	H	NA	H	NA	H	H	H	H	H	H	H	NA	NA	B	B	B	B	B	B
F2_E9	NA	NA	NA	NA	NA	NA	NA	NA	NA	NA	NA	NA	H	H	H	H	NA	NA	H	H	H	H	H	H	H	H	H	H	H	H	H	NA	H	NA	H	H	H	H	H	H	H	NA	NA	H	H	H	H	H	H
F2_F1	NA	NA	NA	NA	NA	NA	NA	NA	NA	NA	NA	NA	H	H	H	H	NA	NA	H	H	H	H	H	H	H	H	H	H	H	H	H	NA	H	NA	H	H	H	H	H	H	H	NA	NA	H	H	H	H	H	H
F2_F10	NA	NA	NA	NA	NA	NA	NA	NA	NA	NA	NA	NA	H	H	H	H	NA	NA	H	H	H	H	H	H	H	H	H	H	H	H	H	NA	H	NA	H	H	H	H	H	H	H	NA	NA	H	H	H	H	H	H
F2_F11	NA	NA	NA	NA	NA	NA	NA	NA	NA	NA	NA	NA	H	H	H	H	NA	NA	H	H	H	H	H	H	H	H	H	H	H	H	H	NA	H	NA	H	H	H	H	H	H	H	NA	NA	H	H	H	H	H	H
F2_F12	NA	NA	NA	NA	NA	NA	NA	NA	NA	NA	NA	NA	B	B	B	B	NA	NA	B	B	B	B	B	B	B	B	B	B	B	B	B	NA	B	NA	B	B	B	B	B	B	B	NA	NA	B	B	B	B	B	B
F2_F2	NA	NA	NA	NA	NA	NA	NA	NA	NA	NA	NA	NA	H	H	H	H	NA	NA	H	H	H	H	H	H	H	H	H	H	H	H	H	NA	H	NA	H	H	H	H	H	H	H	NA	NA	H	H	H	H	H	H
F2_F3	NA	NA	NA	NA	NA	NA	NA	NA	NA	NA	NA	NA	A	A	A	A	NA	NA	A	A	A	A	A	A	A	A	A	A	A	A	A	NA	A	NA	A	A	A	A	A	A	A	NA	NA	A	A	A	NA	H	H
F2_F4	NA	NA	NA	NA	NA	NA	NA	NA	NA	NA	NA	NA	B	B	B	B	NA	NA	B	B	B	B	B	B	B	B	B	B	B	B	B	NA	B	NA	B	B	B	B	B	B	B	NA	NA	B	B	B	B	B	B
F2_F5	NA	NA	NA	NA	NA	NA	NA	NA	NA	NA	NA	NA	A	A	A	A	NA	NA	NA	H	H	H	H	H	H	H	H	H	H	H	H	NA	H	NA	H	H	H	H	H	NA	H	NA	NA	H	H	H	H	H	H
F2_F6	NA	NA	NA	NA	NA	NA	NA	NA	NA	NA	NA	NA	H	H	H	H	NA	NA	H	H	H	H	H	H	H	H	H	H	H	H	H	NA	H	NA	H	H	A	A	A	A	A	NA	NA	A	A	A	A	A	A
F2_F7	NA	NA	NA	NA	NA	NA	NA	NA	NA	NA	NA	NA	H	H	H	H	NA	NA	H	H	H	H	H	H	H	H	H	H	H	H	H	NA	H	NA	H	H	H	H	H	H	H	NA	NA	H	H	H	H	H	H
F2_F8	NA	NA	NA	NA	NA	NA	NA	NA	NA	NA	NA	NA	H	H	H	H	NA	NA	H	H	H	H	H	H	H	H	H	H	H	H	H	NA	H	NA	H	H	H	H	H	H	H	NA	NA	H	H	H	H	H	H
F2_F9	NA	NA	NA	NA	NA	NA	NA	NA	NA	NA	NA	NA	H	H	H	H	NA	NA	H	H	H	H	H	H	H	H	H	H	H	H	H	NA	H	NA	H	H	H	H	H	H	H	NA	NA	H	H	H	H	H	H
F2_G1	NA	NA	NA	NA	NA	NA	NA	NA	NA	NA	NA	NA	A	A	A	A	NA	NA	A	A	A	A	A	A	A	A	A	A	A	A	A	NA	A	NA	A	A	A	A	A	A	A	NA	NA	A	A	A	A	A	A
F2_G10	NA	NA	NA	NA	NA	NA	NA	NA	NA	NA	NA	NA	H	H	H	H	NA	NA	H	H	H	H	H	H	H	H	H	H	H	H	H	NA	H	NA	H	H	H	H	H	H	H	NA	NA	H	H	H	H	H	H
F2_G11	NA	NA	NA	NA	NA	NA	NA	NA	NA	NA	NA	NA	H	H	H	H	NA	NA	H	H	H	H	H	H	H	H	H	H	H	H	H	NA	H	NA	H	H	H	H	H	H	H	NA	NA	H	H	H	H	H	H
F2_G12	NA	NA	NA	NA	NA	NA	NA	NA	NA	NA	NA	NA	H	H	H	H	NA	NA	H	H	H	H	H	H	H	H	H	H	H	H	H	NA	H	NA	H	H	H	H	H	H	H	NA	NA	H	H	H	H	H	H
F2_G2	NA	NA	NA	NA	NA	NA	NA	NA	NA	NA	NA	NA	H	H	H	H	NA	NA	H	H	H	H	H	H	NA	A	A	A	A	A	NA	NA	A	NA	A	NA	A	A	NA	NA	A	NA	NA	A	A	A	A	A	A
F2_G3	NA	NA	NA	NA	NA	NA	NA	NA	NA	NA	NA	NA	H	H	H	H	NA	NA	H	H	H	H	H	H	H	H	H	H	H	H	H	NA	H	NA	H	H	H	H	H	H	H	NA	NA	H	H	H	H	H	H
F2_G4	NA	NA	NA	NA	NA	NA	NA	NA	NA	NA	NA	NA	A	A	A	A	NA	NA	A	A	A	A	A	A	A	A	A	A	A	A	A	NA	A	NA	A	A	A	A	A	A	A	NA	NA	A	A	A	A	A	A
F2_G5	NA	NA	NA	NA	NA	NA	NA	NA	NA	NA	NA	NA	B	B	B	B	NA	NA	B	B	B	B	B	B	B	B	B	B	B	B	B	NA	B	NA	B	B	B	B	B	B	B	NA	NA	B	B	B	B	B	B
F2_G6	NA	NA	NA	NA	NA	NA	NA	NA	NA	NA	NA	NA	H	H	H	H	NA	NA	H	H	H	H	H	H	H	H	H	H	H	H	H	NA	H	NA	H	H	H	H	H	H	H	NA	NA	H	H	H	H	H	H
F2_G7	NA	NA	NA	NA	NA	NA	NA	NA	NA	NA	NA	NA	A	A	A	A	NA	NA	A	A	A	A	A	A	A	A	A	A	A	A	A	NA	A	NA	A	A	A	A	A	A	A	NA	NA	A	A	A	H	H	H
F2_G8	NA	NA	NA	NA	NA	NA	NA	NA	NA	NA	NA	NA	B	B	B	B	NA	NA	B	B	B	B	B	B	B	B	B	B	B	B	B	NA	B	NA	B	B	B	B	B	B	B	NA	NA	B	B	B	B	B	B
F2_G9	NA	NA	NA	NA	NA	NA	NA	NA	NA	NA	NA	NA	H	H	H	H	NA	NA	H	A	A	A	A	A	A	A	A	A	A	A	A	NA	A	NA	A	A	A	A	A	A	A	NA	NA	A	A	A	A	A	A
F2_H1	NA	NA	NA	NA	NA	NA	NA	NA	NA	NA	NA	NA	H	H	H	H	NA	NA	H	H	H	H	H	H	H	H	H	H	H	H	H	NA	H	NA	H	H	H	H	H	H	H	NA	NA	H	H	H	H	H	H
F2_H10	NA	NA	NA	NA	NA	NA	NA	NA	NA	NA	NA	NA	H	H	H	H	NA	NA	H	H	H	H	H	H	H	H	H	H	H	H	H	NA	H	NA	H	H	H	H	H	H	H	NA	NA	H	H	H	H	H	H
F2_H11	NA	NA	NA	NA	NA	NA	NA	NA	NA	NA	NA	NA	B	B	B	B	NA	NA	B	B	B	B	B	B	B	B	B	B	B	B	B	NA	B	NA	B	B	B	B	B	B	B	NA	NA	B	B	B	B	B	B
F2_H12	NA	NA	NA	NA	NA	NA	NA	NA	NA	NA	NA	NA	B	B	B	B	NA	NA	B	B	B	NA	B	B	B	NA	H	NA	H	H	H	NA	NA	NA	NA	H	NA	H	H	H	H	NA	NA	H	H	H	H	H	H
F2_H2	NA	NA	NA	NA	NA	NA	NA	NA	NA	NA	NA	NA	A	NA	NA	A	NA	NA	A	NA	A	A	A	A	A	A	A	NA	A	NA	A	NA	A	NA	A	NA	A	NA	A	A	A	NA	NA	H	H	H	H	H	H
F2_H3	NA	NA	NA	NA	NA	NA	NA	NA	NA	NA	NA	NA	H	H	H	H	NA	NA	H	H	H	H	H	H	H	H	H	H	H	H	H	NA	H	NA	H	H	H	H	H	H	H	NA	NA	H	H	H	A	A	A
F2_H4	NA	NA	NA	NA	NA	NA	NA	NA	NA	NA	NA	NA	B	B	B	B	NA	NA	B	B	B	B	B	B	B	B	B	B	B	B	B	NA	B	NA	B	B	B	B	B	B	B	NA	NA	B	B	B	B	B	B
F2_H5	NA	NA	NA	NA	NA	NA	NA	NA	NA	NA	NA	NA	B	B	B	B	NA	NA	B	B	B	B	B	B	B	B	B	B	B	B	B	NA	B	NA	B	B	B	B	B	B	B	NA	NA	B	B	B	B	B	B
F2_H6	NA	NA	NA	NA	NA	NA	NA	NA	NA	NA	NA	NA	H	H	H	H	NA	NA	H	H	H	H	H	H	H	H	H	H	H	H	H	NA	H	NA	H	H	H	H	H	H	H	NA	NA	H	H	H	H	H	H
F2_H7	NA	NA	NA	NA	NA	NA	NA	NA	NA	NA	NA	NA	H	H	H	H	NA	NA	H	H	H	H	H	H	H	H	H	H	H	H	H	NA	H	NA	H	H	H	H	H	H	H	NA	NA	H	H	H	H	H	H
F2_H8	NA	NA	NA	NA	NA	NA	NA	NA	NA	NA	NA	NA	A	A	A	A	NA	NA	A	A	A	A	A	A	A	A	A	A	A	A	A	NA	A	NA	A	A	A	NA	H	H	H	NA	NA	H	H	H	H	H	H
F2_H9	NA	NA	NA	NA	NA	NA	NA	NA	NA	NA	NA	NA	B	B	B	B	NA	NA	B	B	B	B	B	B	B	B	B	B	B	B	B	NA	B	NA	B	B	B	B	B	B	B	NA	NA	B	B	B	B	B	B
[truncated: 1,139 more columns]

## Sheet: GeneticMap100kb_6911x7213
id	C1_1	C1_2	C1_3	C1_4	C1_5	C1_6	C1_7	C1_8	C1_9	C1_10	C1_11	C1_12	C1_13	C1_14	C1_15	C1_16	C1_17	C1_18	C1_19	C1_20	C1_21	C1_22	C1_23	C1_24	C1_25	C1_26	C1_27	C1_28	C1_29	C1_30	C1_31	C1_32	C1_33	C1_34	C1_35	C1_36	C1_37	C1_38	C1_39	C1_40	C1_41	C1_42	C1_43	C1_44	C1_45	C1_46	C1_47	C1_48	C1_49
	1	1	1	1	1	1	1	1	1	1	1	1	1	1	1	1	1	1	1	1	1	1	1	1	1	1	1	1	1	1	1	1	1	1	1	1	1	1	1	1	1	1	1	1	1	1	1	1	1
CVL1	B	B	B	B	B	B	B	B	B	B	B	B	B	B	B	B	B	NA	B	B	B	B	B	B	B	B	B	B	B	B	B	B	B	B	B	B	B	B	B	B	B	B	B	B	B	B	B	B	B
CVL10	A	A	A	A	A	A	A	A	A	A	A	A	A	A	A	A	A	A	A	A	A	A	A	A	A	A	A	A	A	A	A	A	A	A	A	A	A	A	A	A	A	A	A	A	A	A	A	A	A
CVL101	B	B	B	B	B	B	B	B	B	B	B	B	B	B	B	B	B	B	B	B	B	B	B	B	B	B	B	B	B	B	B	B	B	B	B	B	B	B	B	B	B	B	B	B	B	B	B	B	B
CVL102	A	A	A	A	A	A	A	A	A	A	A	A	A	A	A	A	A	A	A	A	A	A	A	A	A	A	A	A	A	A	A	A	A	A	A	A	A	A	A	A	A	A	A	A	A	A	A	A	A
CVL103	A	A	A	A	A	A	A	A	A	A	A	A	A	A	A	A	A	A	A	A	A	A	A	A	A	A	A	A	A	A	A	A	A	A	A	A	A	A	A	A	A	A	A	A	A	A	A	A	A
CVL104	B	B	B	B	B	B	B	B	B	B	B	B	B	B	B	B	B	B	B	B	B	B	B	B	B	B	B	B	B	B	B	B	B	B	B	B	B	B	B	B	B	B	B	B	B	B	B	B	B
CVL105	B	B	B	B	B	B	B	B	B	B	B	B	B	B	B	B	B	B	B	B	B	B	B	B	B	B	B	B	B	B	B	B	B	B	B	B	B	B	B	B	B	B	B	B	B	B	B	B	B
CVL107	B	B	B	B	B	B	B	B	B	B	B	B	B	B	B	B	B	B	B	B	B	B	B	B	B	B	B	B	B	B	B	B	B	B	B	B	B	B	B	B	B	B	B	B	B	B	B	B	B
CVL109	A	A	A	A	A	A	A	A	A	A	A	A	A	A	A	A	A	A	A	A	A	A	A	A	A	A	A	A	A	A	A	A	A	A	A	A	A	A	A	A	A	A	A	A	A	A	A	A	A
CVL110	B	B	B	B	B	B	B	B	B	B	B	B	B	B	B	B	B	B	B	B	B	B	B	B	B	B	B	B	B	B	B	B	B	B	B	B	B	B	B	B	B	B	B	B	B	B	B	B	B
CVL111	B	B	B	B	B	B	B	B	B	B	B	B	B	B	B	B	NA	B	B	B	B	B	B	B	B	B	B	B	B	B	B	B	B	B	B	B	NA	B	B	B	B	B	B	B	B	B	B	B	B
CVL112	A	A	A	A	A	A	A	A	A	A	A	A	A	A	A	A	A	A	A	A	A	A	A	A	A	A	A	A	A	A	A	A	A	A	A	NA	B	B	B	B	B	B	B	B	B	B	B	B	B
CVL113	A	A	A	A	A	A	A	A	A	A	A	A	A	A	A	A	A	A	A	A	A	A	A	A	A	A	A	A	A	A	A	A	A	A	A	A	A	A	A	A	A	A	A	A	A	A	A	A	A
CVL114	A	A	A	A	A	A	A	A	A	A	A	A	A	A	A	A	A	A	A	A	A	A	A	A	A	A	A	A	A	A	A	A	A	A	A	A	A	A	A	A	A	A	A	A	A	A	A	A	A
CVL115	NA	NA	NA	NA	NA	NA	NA	NA	NA	NA	NA	NA	NA	NA	B	NA	NA	B	NA	NA	NA	NA	NA	B	NA	NA	NA	NA	B	NA	NA	NA	NA	B	NA	NA	NA	NA	NA	NA	A	NA	NA	NA	NA	A	NA	NA	NA
CVL116	A	A	A	A	A	A	A	A	A	A	A	A	A	A	A	A	A	A	A	A	A	A	A	A	A	A	A	A	A	A	A	A	A	A	A	A	A	A	A	A	A	A	A	A	A	A	A	A	A
CVL117	B	B	B	B	NA	A	A	A	A	A	A	A	A	A	A	A	A	A	A	A	A	A	A	A	A	A	A	A	A	A	A	A	A	A	A	A	A	A	A	A	A	A	A	A	A	A	A	A	A
CVL118	B	B	B	B	B	B	B	B	B	B	B	B	B	B	B	B	B	B	B	B	B	B	B	B	B	B	B	B	B	B	B	B	B	B	B	B	B	B	B	B	B	B	B	B	B	B	B	B	B
CVL12	A	A	A	A	A	A	A	A	A	A	A	A	A	A	A	A	A	A	A	A	A	A	A	A	A	A	A	A	A	A	H	B	B	B	B	B	B	B	B	B	B	B	B	B	B	B	B	B	B
CVL122	B	B	B	B	B	B	B	B	B	B	B	B	B	B	B	B	B	B	B	B	B	B	B	B	B	B	B	B	B	B	B	B	B	B	B	B	B	B	B	B	B	B	B	B	B	B	B	B	B
CVL123	A	A	A	A	A	A	A	A	A	A	A	A	A	A	A	A	A	A	A	A	A	A	A	A	A	A	A	A	A	A	A	A	A	A	A	A	A	A	A	A	A	A	A	A	A	A	A	A	A
CVL124	A	A	A	A	A	A	A	A	A	A	A	A	A	A	A	A	A	A	A	A	A	A	A	A	A	A	A	A	A	A	A	A	A	A	A	A	A	A	A	A	A	A	A	A	A	A	A	A	A
CVL125	B	B	B	B	B	B	B	B	B	B	B	B	B	B	B	B	B	B	B	B	B	B	B	B	B	B	B	B	B	B	B	B	B	B	B	B	B	B	B	B	B	B	B	B	B	B	B	B	B
CVL127	B	B	B	B	B	B	B	B	B	B	B	B	B	B	B	B	B	B	B	B	B	B	B	B	B	B	B	B	B	B	B	B	B	B	B	NA	A	A	A	A	A	A	A	A	A	A	A	A	A
CVL128	B	B	B	B	B	B	B	B	B	B	B	B	B	B	B	B	B	B	B	B	B	B	B	B	B	B	B	B	B	B	B	B	B	B	B	B	B	B	B	B	B	B	B	B	B	B	B	B	B
CVL129	A	A	A	A	A	A	A	A	A	A	A	A	A	A	A	A	A	A	A	A	A	A	A	A	A	A	A	A	A	A	A	A	A	A	A	A	A	A	A	A	A	A	A	A	A	A	A	A	A
CVL13	A	A	A	A	A	A	A	A	A	A	A	A	A	A	A	A	A	A	A	A	A	A	A	A	A	A	A	A	A	A	A	A	A	A	A	A	A	A	A	A	A	A	A	A	A	A	A	A	A
CVL130	B	B	B	B	B	B	B	B	B	B	B	B	B	B	B	B	B	B	B	B	B	B	B	B	B	B	B	B	B	B	B	B	B	B	B	B	B	B	B	B	B	B	NA	A	A	A	A	A	A
CVL133	B	B	B	B	B	B	B	B	B	B	B	B	B	B	B	B	B	B	B	B	B	B	B	B	B	B	B	B	B	B	B	B	B	B	B	B	B	B	B	B	B	B	B	B	B	B	B	B	B
CVL134	A	A	A	A	A	A	A	A	A	A	A	A	A	A	A	A	A	A	A	A	A	A	A	A	A	A	A	A	A	A	A	A	A	A	A	A	A	A	A	A	A	A	A	A	A	A	A	A	A
CVL135	A	A	A	A	A	A	A	A	A	A	A	A	A	A	A	A	A	A	A	A	A	A	A	A	A	A	A	A	A	A	A	A	A	A	A	A	A	A	A	A	A	A	A	A	A	A	A	A	A
CVL136	A	A	A	A	A	A	A	A	A	A	A	A	A	A	A	A	A	A	A	A	A	A	A	A	A	A	A	A	A	A	A	A	A	A	A	A	A	A	A	A	A	A	A	A	A	B	B	B	B
CVL137	B	B	B	B	B	B	B	B	B	B	B	B	B	B	B	B	B	B	B	B	B	B	B	B	B	B	B	B	B	B	B	B	B	B	B	B	B	B	B	B	B	B	B	B	B	B	B	B	B
CVL138	B	B	B	B	B	B	B	B	B	B	B	B	B	B	B	B	B	B	B	B	B	B	B	B	B	B	B	B	B	B	B	B	B	B	B	B	B	B	B	B	B	B	B	B	B	B	B	B	B
CVL139	A	A	A	A	A	A	NA	B	B	B	B	B	B	B	B	B	B	B	B	B	B	B	B	B	B	B	B	B	B	B	B	B	B	B	B	B	B	B	B	B	B	B	B	B	B	B	B	B	B
CVL14	B	B	H	A	A	A	A	A	A	A	A	A	A	A	A	A	A	A	A	A	A	A	A	A	A	A	A	A	A	A	A	A	A	A	A	A	A	A	A	A	A	A	A	A	A	A	A	A	A
CVL140	A	A	A	A	A	A	A	A	A	A	A	A	A	A	A	A	A	A	A	A	A	A	A	A	A	A	A	A	A	A	A	A	A	A	A	A	A	A	A	A	A	A	A	A	A	A	A	A	A
CVL141	B	B	B	B	B	B	B	B	B	B	B	B	B	B	B	B	B	B	B	B	B	B	B	B	B	B	B	B	B	B	B	B	B	B	B	B	B	B	B	B	B	B	B	B	B	B	B	B	B
CVL144	A	A	A	A	A	A	A	A	A	A	A	A	A	A	A	A	A	A	A	A	A	A	A	A	A	A	A	A	A	A	A	A	A	A	A	A	A	A	A	A	A	A	A	A	A	A	A	A	A
CVL145	A	A	A	A	A	A	A	A	A	A	A	A	A	A	A	A	A	A	A	A	A	A	A	A	A	A	A	A	A	A	A	A	A	A	A	A	A	A	A	A	A	A	A	A	A	A	A	A	A
CVL147	B	B	B	B	B	B	B	B	B	B	B	B	B	B	B	B	B	B	B	B	B	B	B	B	B	B	B	B	B	B	B	B	B	B	B	B	B	B	B	B	B	B	B	B	B	B	B	B	B
CVL149	B	B	B	B	B	B	B	B	B	B	B	B	B	B	B	B	B	B	B	B	B	B	B	B	B	B	B	B	B	B	B	B	B	B	B	B	B	B	B	B	B	B	B	B	B	B	B	NA	A
CVL15	B	B	B	B	B	B	B	B	B	B	B	B	B	B	B	B	B	B	B	B	B	B	B	B	B	B	B	B	B	B	B	B	B	B	B	B	B	B	B	B	B	B	B	B	B	B	B	B	B
CVL150	A	A	A	A	A	A	A	A	A	A	A	A	A	A	A	A	A	A	A	A	A	A	A	A	A	A	A	A	A	A	A	A	A	A	A	A	A	A	A	A	A	A	A	A	A	A	A	A	A
CVL151	B	B	B	B	B	B	B	B	B	B	B	B	B	B	B	B	B	B	B	B	B	B	B	B	B	B	B	B	B	B	B	B	B	B	B	B	B	B	B	B	B	B	B	B	B	B	B	B	NA
CVL153	B	B	B	B	B	B	B	B	B	B	B	B	B	B	B	B	B	B	B	B	B	B	B	B	B	B	B	B	B	B	B	B	B	B	B	B	B	B	B	B	B	B	B	B	B	B	B	B	B
CVL154	A	A	A	A	A	A	A	A	A	A	A	A	A	A	A	A	A	A	A	A	A	A	A	A	A	A	A	A	A	A	A	A	A	A	A	A	A	A	A	A	A	A	A	A	A	A	A	A	A
CVL156	A	A	A	A	A	A	A	A	A	A	A	A	A	A	A	A	A	A	A	A	A	A	A	A	A	A	A	A	A	A	A	A	A	A	A	A	A	A	A	A	A	A	A	A	A	A	A	A	A
CVL157	A	A	A	A	A	A	A	A	A	A	A	A	A	A	A	A	A	A	A	A	A	A	A	A	A	A	A	A	A	A	NA	B	B	B	B	B	B	B	B	B	B	B	B	B	B	B	B	B	B
CVL158	A	A	A	A	A	A	A	A	A	A	A	A	A	A	A	A	A	A	A	A	A	A	A	A	A	A	A	A	A	A	A	A	A	A	A	A	A	A	A	A	A	A	A	A	A	A	A	A	A
CVL159	B	B	B	B	B	B	B	B	B	B	B	B	B	B	B	B	B	B	B	B	B	B	B	B	B	B	B	B	B	B	B	B	B	B	B	B	B	B	B	B	B	B	B	B	B	B	B	B	B
CVL16	A	A	A	A	A	A	A	A	A	A	A	A	A	A	A	A	A	A	A	A	A	A	A	A	A	A	A	A	A	A	A	A	A	A	A	A	A	A	A	A	A	A	A	A	A	A	A	A	A
CVL160	B	B	B	B	B	B	B	B	B	B	B	B	B	B	B	B	B	B	B	B	B	B	B	B	B	B	B	B	B	B	B	B	B	B	B	B	B	B	B	B	B	B	B	B	B	B	B	B	B
CVL161	B	B	B	B	B	B	B	B	B	B	B	B	B	B	B	B	B	B	B	B	B	B	B	B	B	B	B	B	B	B	B	B	B	B	B	B	B	B	B	B	B	B	B	B	B	B	B	B	B
CVL162	A	A	A	A	A	A	A	A	A	A	A	A	A	A	A	A	A	A	A	A	A	A	A	A	A	A	A	A	A	A	A	A	A	A	A	A	A	A	A	A	A	A	A	A	A	A	A	A	A
CVL163	A	A	A	A	A	A	A	A	A	A	A	A	A	A	A	A	A	A	A	A	A	A	A	A	A	A	A	A	A	A	A	A	A	A	A	A	A	A	A	A	A	A	A	A	A	A	A	A	A
CVL164	A	A	NA	B	B	B	B	B	B	B	B	B	B	B	B	B	B	B	B	B	B	B	B	B	B	B	B	B	B	B	B	B	B	B	B	B	B	B	B	B	B	B	B	B	B	B	B	B	B
CVL165	A	A	A	A	A	A	A	A	A	A	A	A	A	A	A	A	A	A	A	A	A	A	A	A	A	A	A	A	A	A	A	A	A	A	A	A	A	A	A	A	A	A	A	A	A	A	A	A	A
CVL166	B	B	B	B	B	A	A	A	A	A	A	A	A	A	A	A	A	A	A	A	A	A	A	A	A	A	A	A	A	A	A	A	A	A	A	A	A	A	A	A	A	A	A	A	A	A	A	A	A
CVL167	A	A	A	A	A	A	A	A	A	A	A	A	A	A	A	A	A	A	A	A	A	A	A	A	A	A	A	A	A	A	A	A	A	A	A	A	A	A	A	A	A	A	A	A	A	A	A	A	A
CVL168	A	A	A	A	A	A	A	A	A	A	A	A	A	A	A	A	A	A	A	A	A	A	A	A	A	A	A	A	A	A	A	A	A	A	A	A	A	A	A	A	A	A	A	A	A	A	A	A	A
CVL17	B	B	B	B	B	B	B	B	B	B	B	B	B	B	B	B	B	B	B	B	B	B	B	B	B	B	B	B	B	B	B	B	B	B	B	B	B	B	B	B	B	B	B	B	B	B	B	B	B
CVL170	B	B	B	B	B	B	B	B	B	B	B	B	B	B	B	B	B	B	B	B	B	B	B	B	B	B	B	B	B	B	B	B	B	B	B	B	B	B	B	B	B	B	B	B	B	B	B	B	B
CVL171	A	A	A	A	A	A	A	A	A	A	A	A	A	A	A	A	A	A	A	A	A	A	A	A	A	A	A	A	A	A	A	A	A	A	A	A	A	A	A	A	A	A	A	A	A	A	A	A	A
CVL172	A	A	A	A	A	A	NA	NA	NA	NA	NA	A	A	A	A	A	NA	A	A	A	A	A	A	A	A	A	NA	A	A	A	A	NA	A	A	NA	A	NA	A	A	A	A	NA	A	A	A	NA	A	NA	A
CVL173	A	A	A	A	A	A	A	A	A	A	A	A	A	A	A	A	A	A	A	A	A	A	A	A	A	A	A	A	A	A	A	A	A	A	A	A	A	A	A	A	A	A	A	A	A	A	A	A	A
CVL174	A	A	A	A	A	A	A	A	A	A	A	A	A	A	A	A	A	A	A	A	A	A	A	A	A	A	A	A	A	A	A	A	A	A	A	A	A	A	A	A	A	A	A	A	A	A	A	A	A
CVL176	A	A	A	A	A	A	A	A	A	A	A	A	A	A	A	A	A	A	A	A	A	A	A	A	A	A	A	A	A	A	A	A	A	A	A	A	A	A	A	A	A	A	A	A	A	A	A	A	A
CVL177	A	A	A	A	A	A	A	A	A	A	A	A	A	A	A	H	B	B	B	B	B	B	B	B	B	B	B	B	B	B	B	B	B	B	B	B	B	B	B	B	B	B	B	B	B	H	A	A	A
CVL179	B	B	B	B	B	B	B	B	B	B	B	B	B	B	B	B	B	B	B	B	B	B	B	B	B	B	B	B	B	B	B	B	B	B	NA	A	A	A	A	A	A	A	A	A	A	A	A	A	A
CVL18	B	B	B	B	B	B	B	B	B	B	B	B	B	B	B	B	B	B	B	B	B	B	B	H	A	A	A	A	A	A	A	A	A	A	A	A	A	A	A	A	A	A	A	A	A	A	A	A	A
CVL180	A	A	A	A	A	A	A	A	A	A	A	A	A	A	A	A	A	A	A	A	A	A	A	A	A	A	A	A	A	A	A	A	A	A	A	A	A	A	A	A	A	A	A	A	A	A	A	A	A
CVL182	B	B	B	B	B	B	B	B	B	B	B	B	NA	A	A	A	A	A	A	A	A	A	A	A	A	A	A	A	A	A	A	A	A	B	B	B	B	B	B	B	B	B	B	B	B	B	B	B	B
CVL184	A	A	A	A	A	A	A	A	A	A	A	A	A	A	A	A	A	A	A	A	A	A	A	A	A	A	A	A	A	A	A	A	A	A	A	A	A	A	A	A	A	A	A	A	A	A	A	A	A
CVL187	B	B	B	B	B	B	B	B	B	B	B	B	B	B	B	B	B	B	B	B	B	B	B	B	B	B	B	B	B	B	B	B	B	B	B	B	B	B	B	B	B	B	B	B	B	B	B	B	NA
CVL188	B	B	B	B	B	B	B	B	B	B	B	B	B	B	B	B	B	B	B	B	B	B	B	B	B	B	B	B	B	B	B	B	B	B	B	B	B	B	B	B	B	B	B	B	B	B	B	B	B
CVL189	A	A	A	A	A	A	A	A	A	A	A	A	A	A	A	A	A	A	A	A	A	A	A	A	A	A	A	A	A	A	A	A	A	A	A	A	A	A	A	A	A	A	A	A	A	A	A	A	A
CVL19	B	B	B	B	B	B	B	B	B	B	B	B	B	B	B	B	B	B	B	B	B	B	B	B	B	B	B	B	B	B	B	B	B	B	B	B	B	B	B	B	B	B	B	B	B	B	B	B	B
CVL190	A	A	A	A	A	A	A	A	A	A	A	A	A	A	A	A	A	A	A	A	A	A	A	A	A	A	A	A	A	A	A	A	A	A	A	A	A	A	A	A	A	A	A	A	A	A	A	A	A
CVL191	A	A	A	A	A	A	A	A	A	A	A	A	A	A	A	A	A	A	A	A	A	A	A	A	A	A	A	A	A	A	A	A	A	A	A	A	A	A	A	A	A	A	A	A	A	A	A	A	A
CVL192	A	A	A	A	A	A	A	A	A	A	A	A	A	A	A	A	A	A	A	A	A	A	A	A	A	A	A	A	A	A	A	A	A	A	A	A	A	A	A	A	A	A	A	A	A	A	A	A	A
CVL193	A	A	A	A	A	A	A	A	A	A	A	A	A	A	A	A	A	A	A	A	A	A	A	A	A	A	A	A	A	A	A	A	A	A	A	A	A	H	B	B	B	B	B	B	B	B	B	B	B
CVL20	B	B	B	B	B	B	B	B	B	B	B	B	B	B	B	B	B	B	B	B	B	B	B	B	B	B	B	B	B	B	B	B	B	B	B	B	B	B	B	B	B	B	B	B	B	B	B	B	NA
CVL22	B	B	B	B	B	B	B	B	B	B	B	B	B	B	B	B	B	B	B	B	B	B	B	B	B	B	B	B	B	B	B	B	B	B	B	B	B	B	B	B	B	B	B	B	B	B	B	B	B
CVL23	A	A	A	A	A	A	A	A	A	A	A	A	A	A	A	A	A	A	A	A	A	A	A	A	A	A	A	A	A	A	A	A	A	A	A	A	A	A	A	A	A	A	A	A	A	A	A	A	A
CVL25	A	A	A	A	A	A	A	A	A	A	A	A	A	A	A	A	A	A	A	A	A	A	A	A	A	A	A	A	A	A	A	A	A	A	A	A	A	A	A	A	A	A	A	A	A	A	A	A	A
CVL26	B	B	B	B	B	NA	A	A	A	A	A	A	A	A	A	A	A	A	A	A	A	A	A	A	A	A	A	A	A	A	A	A	A	A	A	A	A	A	A	A	A	A	A	A	A	A	A	A	A
CVL27	A	A	B	B	B	B	B	B	B	B	B	B	B	B	B	H	A	A	A	A	A	A	A	A	A	A	A	A	A	A	A	A	A	A	A	A	A	A	A	A	A	A	A	A	A	A	A	A	A
CVL29	A	A	A	A	A	A	A	A	A	A	A	A	A	A	A	A	NA	B	B	B	B	B	B	B	B	B	B	B	B	B	B	B	B	B	B	B	B	B	B	B	B	B	B	NA	A	A	A	A	A
CVL3	B	B	B	B	B	B	B	B	B	B	B	B	B	B	B	B	B	B	B	B	B	B	B	B	B	B	B	B	B	B	B	B	B	B	B	B	B	B	B	B	B	B	B	B	B	B	B	B	B
CVL31	B	B	B	B	B	B	B	B	B	B	B	B	B	B	B	B	B	NA	A	A	A	A	A	A	A	A	A	A	A	A	A	A	A	A	A	A	A	A	A	A	A	A	A	A	A	A	A	A	A
CVL32	B	B	B	B	B	B	B	B	B	B	B	B	B	B	B	B	B	B	B	B	B	B	B	B	B	B	H	A	A	A	A	A	A	A	A	A	A	A	A	A	A	A	A	A	A	A	A	A	A
CVL34	B	B	B	B	B	B	B	B	B	B	B	B	B	B	B	B	B	B	B	B	B	B	B	B	B	B	B	B	B	B	B	B	B	B	B	B	B	B	B	B	B	B	B	B	B	B	B	B	B
CVL35	NA	A	A	A	A	A	A	A	A	A	A	A	A	A	A	A	A	A	A	A	A	A	A	A	A	A	A	A	A	A	A	A	A	A	A	A	A	A	A	A	A	A	A	A	A	A	A	A	A
CVL36	A	A	A	A	A	A	A	A	A	A	A	A	A	A	A	A	A	A	A	A	A	A	A	A	A	A	A	A	A	A	A	A	A	A	A	A	A	A	A	A	A	A	A	A	A	A	A	A	A
CVL37	A	A	A	A	A	A	A	A	A	A	A	A	A	A	NA	B	B	B	B	B	B	B	B	B	B	B	B	B	B	B	B	B	B	B	B	B	B	B	B	B	B	B	B	B	B	B	B	B	B
CVL38	A	A	A	A	A	A	H	B	B	B	B	B	B	B	B	B	B	B	B	B	B	B	B	B	B	B	B	B	B	B	B	B	B	B	B	B	B	B	B	B	B	B	B	B	B	B	B	B	B
CVL39	B	B	B	B	B	B	B	B	B	B	B	B	B	B	B	B	B	B	B	B	B	B	B	B	B	B	B	B	B	B	B	B	B	B	B	B	B	B	B	B	B	B	B	B	B	B	B	B	B
CVL4	A	A	A	A	A	A	A	A	A	A	A	A	A	A	A	A	A	B	B	B	B	B	B	B	B	B	B	B	B	B	B	B	B	B	B	B	B	B	B	B	B	B	B	B	B	B	B	B	B
CVL40	B	B	B	B	B	B	B	B	B	B	B	B	B	B	B	B	B	B	B	B	B	B	B	B	B	B	B	B	B	B	B	B	B	B	B	B	B	B	B	B	B	B	B	B	B	B	B	B	B
CVL41	A	A	A	A	A	A	A	A	A	A	A	A	A	A	A	A	A	A	A	A	A	A	A	A	A	A	A	A	A	A	A	A	A	A	A	A	A	A	A	A	A	A	A	A	A	A	A	A	A
CVL42	A	A	A	A	A	A	A	A	A	A	A	A	A	A	A	A	A	A	A	A	A	A	A	A	A	A	A	A	A	A	A	A	A	A	A	A	A	A	A	A	A	A	A	A	A	A	A	A	A
CVL43	B	B	B	B	B	B	B	B	B	B	B	B	B	B	B	B	B	B	B	B	B	B	B	B	B	B	B	B	B	B	B	B	B	B	B	B	B	B	B	B	B	B	NA	A	A	A	A	A	A
CVL44	A	A	A	A	A	A	A	A	A	A	A	A	A	A	A	A	A	A	A	A	A	A	A	A	A	A	A	A	A	A	A	A	A	A	A	A	A	A	A	A	A	A	A	A	A	A	A	A	A
CVL45	B	B	B	B	B	B	B	B	B	B	B	B	B	B	B	B	B	B	B	B	B	B	B	B	B	B	B	B	B	B	B	B	B	B	B	B	B	B	B	B	B	B	B	B	B	B	B	B	B
CVL46	B	B	B	B	B	B	B	B	B	B	B	B	B	B	B	B	B	B	B	B	B	B	B	B	B	B	B	B	B	B	B	B	B	B	B	B	B	B	B	B	B	B	B	B	B	B	B	B	B
CVL47	B	B	B	B	B	B	B	B	B	B	B	B	B	B	B	B	B	B	B	B	B	B	B	B	B	B	B	B	B	B	B	B	B	B	B	B	B	B	B	B	B	B	B	B	B	B	B	B	B
CVL48	A	A	A	A	A	A	A	A	A	A	A	A	A	A	A	A	A	A	A	A	A	A	A	A	A	A	A	A	A	A	A	A	A	A	A	A	A	A	A	A	A	A	A	A	A	A	A	A	A
CVL49	B	B	B	B	B	B	B	B	B	B	B	B	B	B	B	B	B	B	B	B	B	B	B	B	B	B	B	B	B	B	B	B	B	B	B	B	B	B	B	B	B	B	B	B	B	B	B	B	B
CVL5	B	B	B	B	B	B	B	B	B	B	B	B	B	B	B	B	B	B	B	B	B	B	B	B	B	B	B	B	B	B	B	B	B	B	B	B	B	B	B	B	B	B	B	B	B	B	B	B	B
CVL50	A	A	A	A	A	A	A	A	A	A	A	A	A	A	A	A	A	A	A	A	A	A	A	A	A	A	A	A	A	A	A	A	A	A	A	A	A	A	A	A	A	A	A	A	A	A	A	A	A
CVL51	A	A	A	A	A	A	A	A	A	A	A	A	A	A	A	A	A	A	A	A	A	A	A	A	A	A	A	A	A	A	A	A	A	A	A	A	A	A	A	A	A	A	A	A	A	A	A	A	A
CVL53	A	A	A	A	A	A	A	A	A	A	A	A	A	A	A	A	A	A	A	A	A	A	A	A	A	A	A	A	A	A	A	A	A	A	A	A	A	A	A	A	A	A	A	A	A	A	A	A	A
CVL54	A	A	A	A	A	A	A	A	A	A	A	A	A	A	A	A	A	NA	B	B	B	B	B	B	B	B	B	B	B	B	B	B	B	B	B	B	B	B	B	B	B	B	B	H	A	A	A	A	A
CVL55	B	B	B	B	B	B	B	B	B	B	B	B	B	B	B	B	B	B	B	B	B	B	B	B	B	B	B	B	B	B	B	B	B	B	B	B	B	B	B	B	B	B	B	B	B	B	B	B	B
CVL57	B	B	B	B	B	B	B	B	B	B	B	B	B	B	B	B	B	B	B	B	B	B	B	B	B	B	B	B	B	B	B	B	B	B	B	B	B	B	B	B	B	B	B	B	B	B	B	B	B
CVL58	B	B	B	B	B	B	B	B	B	B	B	B	B	B	B	B	B	B	B	B	B	B	B	B	B	B	B	B	B	B	B	B	B	B	B	B	B	B	B	B	B	B	B	B	B	B	B	B	B
CVL59	B	B	B	B	B	B	B	B	B	B	B	B	B	B	B	B	B	B	B	B	B	B	B	B	B	B	B	B	B	B	B	B	B	B	B	B	B	NA	A	A	A	A	A	A	A	A	A	A	A
CVL6	A	A	NA	NA	NA	A	A	A	A	A	A	A	A	A	A	A	A	A	A	A	A	A	A	A	A	A	A	A	A	A	A	A	A	A	NA	A	A	A	A	A	A	A	A	NA	A	A	A	A	A
CVL60	A	A	A	A	A	A	A	A	A	A	A	A	A	A	A	A	A	A	A	A	A	A	A	A	A	A	A	A	A	A	A	A	A	A	A	A	A	A	A	A	A	A	A	A	A	A	A	A	A
CVL61	B	B	B	B	B	B	B	B	B	B	B	B	B	B	B	B	B	B	B	B	B	B	B	B	B	B	B	B	B	B	B	B	B	B	B	B	B	NA	A	A	A	A	A	A	A	A	A	A	A
CVL62	B	B	B	B	B	B	B	B	B	B	B	B	B	B	B	B	B	B	B	B	B	B	B	B	B	B	B	B	B	B	B	B	B	B	B	B	B	B	B	B	B	B	B	B	B	B	B	B	B
CVL64	A	A	A	A	A	A	A	A	A	A	A	A	A	A	A	A	A	A	A	A	A	A	A	A	A	A	A	A	A	A	A	A	A	A	A	A	A	A	A	A	A	A	A	A	A	A	A	A	A
CVL65	A	A	A	A	A	A	A	A	A	A	A	A	A	A	A	A	A	A	A	A	A	A	A	A	A	A	A	A	A	A	A	A	A	A	A	A	A	A	A	A	A	A	A	A	A	A	A	A	A
CVL66	B	B	B	B	B	B	B	B	B	B	B	B	B	B	B	B	B	B	B	B	B	B	B	B	B	B	B	B	B	B	B	B	B	B	B	B	B	B	B	B	B	A	A	A	A	A	A	A	A
CVL67	A	A	A	A	A	A	H	B	B	B	B	B	B	B	B	B	B	B	B	B	B	B	B	B	B	B	B	B	B	B	B	B	B	B	B	B	B	B	B	B	B	B	B	B	B	B	B	B	B
CVL68	B	B	B	B	B	B	B	B	B	B	B	B	B	B	B	B	B	B	B	B	B	B	B	B	B	B	B	B	B	B	B	B	B	B	B	B	B	B	B	B	B	B	B	B	B	B	B	B	B
CVL69	A	A	A	A	A	A	A	A	A	A	A	A	A	A	A	A	A	A	A	A	A	A	A	A	A	A	A	A	A	A	A	A	A	A	A	A	A	A	A	A	A	A	A	A	A	A	A	A	A
CVL70	B	B	B	B	B	B	B	B	B	B	B	B	B	B	B	B	B	B	B	B	B	B	B	B	B	B	NA	A	A	A	A	A	A	A	A	A	A	A	A	A	A	A	A	A	A	A	A	A	A
CVL71	B	B	B	B	B	H	A	A	A	A	A	A	A	A	A	A	A	A	A	A	A	A	A	A	A	A	A	A	A	A	A	A	A	A	A	A	A	A	A	A	A	A	A	A	A	A	A	A	NA
CVL72	A	A	A	A	A	A	A	A	A	A	A	A	A	A	A	A	A	A	A	A	A	A	A	A	A	A	A	A	A	A	A	A	A	A	A	A	A	A	A	A	A	A	A	A	A	A	A	A	A
CVL73	A	A	NA	B	B	B	B	B	B	B	B	B	B	B	B	B	B	B	B	B	B	B	B	B	B	B	B	B	B	B	B	B	B	B	B	B	B	B	B	B	B	B	B	B	B	B	B	B	B
CVL74	A	A	A	A	A	A	A	A	A	A	A	A	A	A	A	A	A	A	A	A	A	A	A	A	A	A	A	A	A	A	A	A	A	A	A	A	A	A	A	A	A	A	A	A	A	A	A	A	A
CVL8	B	B	B	B	B	B	B	B	B	B	B	B	B	B	B	B	B	B	B	B	B	B	B	B	B	B	B	B	B	B	B	B	B	B	B	B	B	B	B	B	B	B	B	B	B	B	B	B	B
CVL9	A	A	A	A	A	A	A	A	A	A	A	A	A	A	A	A	A	A	A	A	A	A	A	A	A	A	A	A	A	A	A	A	A	A	A	A	A	A	A	A	H	B	B	B	B	B	B	B	B
[truncated: 1,139 more columns]

## Sheet: phenotype_NGS_1002x6244
id	coverage	18S	5.8S	25S
1002_A12	1.80317	508.838	675.22	458.09
6244_B12	1.66461	2517.52	3537.36	2371.77
F1_C12	0.621254	1543.32	2275.11	1473.13
F2_A10	1.42489	1491.42	1921.81	1424.62
F2_A11	1.03114	1455.47	2056.18	1320.92
F2_A1	0.736965	2359.92	3183.64	2296.87
F2_A2	2.2932	603.945	771.397	560.942
F2_A3	1.26026	599.576	802.791	544.211
F2_A4	1.8345	612.343	802.658	583.849
F2_A5	1.26742	1775.27	2777.16	1697.38
F2_A6	3.40958	2569.29	3710.61	2490.95
F2_A7	2.58772	1598.79	2144.3	1519.89
F2_A8	0.647098	702.116	954.184	648.087
F2_A9	2.19776	1581.02	2209.82	1497.49
F2_B10	1.30581	1746.88	2434.08	1681.11
F2_B11	1.61081	2333.62	3448.68	2226.27
F2_B1	0.704604	2125.12	3124.39	2248.82
F2_B2	0.913275	680.175	959.792	646.336
F2_B3	1.3731	1593.14	2191.78	1533.07
F2_B4	1.30879	916.699	1259.66	873.118
F2_B5	1.45064	1699.65	2441.38	1632.06
F2_B6	1.85957	785.564	1019.27	763.812
F2_B7	0.950668	1442.24	1806.39	1466.83
F2_B8	2.13748	821.606	1140.12	778.33
F2_B9	1.75639	675.393	957.701	649.516
F2_C08-2	1.93886	746.051	1015.99	703.287
F2_C10	1.69858	1515.84	1971.29	1430.29
F2_C11	0.949705	1465.98	1926.67	1405.19
F2_C1	0.660687	1615.65	2318.7	1600.6
F2_C2	1.0322	1517.12	1952.46	1443.88
F2_C3	1.56537	1713.21	2450.44	1681.36
F2_C4	0.789235	2737.64	3825.34	2670.97
F2_C5	0.761426	2808.88	4043.32	2791.19
F2_C6	0.925312	1527.12	2028.41	1494.8
F2_C7	1.62238	1597.04	2263.78	1517.87
F2_C8-1	1.23787	694.639	901.127	677.199
F2_C9	1.51627	709.144	959.451	666.803
F2_D10	1.5581	2560.78	3547.16	2424.98
F2_D12	1.01507	1649.43	2303.93	1575.6
F2_D1	0.64285	1770.66	2451.07	1804.77
F2_D2	0.99045	1793.5	2712.57	1735.97
F2_D3	1.61751	1706.16	2397.47	1619.92
F2_D4	1.63833	2525.89	3495.69	2329.14
F2_D5	1.0731	1577.16	2268.83	1532.5
F2_D6	1.89658	733.499	1061.38	680.765
F2_D7	1.38016	2386.65	3283.2	2221.64
F2_D8	1.1502	822.359	1108.62	773.348
F2_D9	2.06705	1474.45	1973.89	1331.67
F2_E10	1.05318	2790.26	3844.41	2678.52
F2_E11	1.36895	691.835	964.874	663.22
F2_E12	0.50347	800.407	1125.41	795.267
F2_E1	1.0843	1845.88	2630.26	1903.76
F2_E2	1.56151	2604.46	3983.45	2511.24
F2_E3	1.74324	2512.92	3516.96	2339.66
F2_E4	0.818181	1715.24	2449.59	1632.57
F2_E5	1.13555	1731.72	2350.07	1661.17
F2_E6	1.24883	2805.26	4043.01	2721.26
F2_E7	1.77242	1563.46	2240.58	1518.89
F2_E8	0.890122	1810.94	2426.61	1849.95
F2_E9	1.58214	1448.81	1998.4	1357.85
F2_F10	0.397873	782.075	1279.29	657.048
F2_F11	0.750137	1524.06	2045.49	1451.42
F2_F12	0.643891	1427.47	1788.82	1374.63
F2_F1	2.26706	799.819	1141.32	824.73
F2_F2	1.88669	2497.62	3576.93	2317.78
F2_F3	1.43834	2564.09	3715.83	2456.09
F2_F4	0.828743	1611.2	2318.52	1557.25
F2_F5	1.18929	2942.24	4283.04	2833.28
F2_F6	1.64146	965.631	1299.49	952.671
F2_F7	1.49756	1609.26	2101.5	1606.32
F2_F8	1.35732	809.613	1066.39	819.14
F2_F9	1.81173	1531.12	2179.62	1386.56
F2_G10	1.6889	712.983	993.998	673.424
F2_G11	0.652977	685.612	964.392	653.541
F2_G12	1.49861	686.267	964.487	665.38
F2_G1	1.88215	1899.3	2812.09	1919.7
F2_G2	0.390509	2473.48	3056.84	2267.65
F2_G3	1.73051	1569.79	2169.23	1455.53
F2_G4	0.857381	758.944	1047.99	693.649
F2_G5	1.01605	848.608	1179.28	822.754
F2_G6	1.88119	2494.3	3490.46	2298.38
F2_G7	1.6214	653.896	853.743	599.391
F2_G8	0.929103	1465.6	1894.56	1352.25
F2_G9	1.73274	757.228	1085.38	710.844
F2_H10	1.72622	1391.7	1816.94	1319.47
F2_H11	0.558522	668.559	834.137	640.251
F2_H12	1.20046	1398	1834.67	1320.18
F2_H1	1.51406	1867.64	2660.77	1778.86
F2_H2	0.822294	1604.18	2274.04	1490.29
F2_H3	2.05368	708.24	996.153	669.877
F2_H4	1.9545	765.387	1053.01	708.911
F2_H5	1.16777	1835.31	2491.43	1708.46
F2_H6	1.69922	742.176	982.615	698.804
F2_H7	1.06207	687.996	827.862	652.064
F2_H8	2.28094	1368.38	1761.45	1266.73
F2_H9	2.18781	566.869	728.172	522.585

## Sheet: phenotype_NGS_6106x6071
id	coverage	18S	5.8S	25S
6071_A3	0.988885	772.392	713.35	715.378
6106_A5	1.44357	842.979	788.848	776.212
F1_A1	3.68799	862.69	847.868	826.156
F2_A10	1.48056	852.861	818.216	803.378
F2_A12	0.416924	839.992	882.085	832.064
F2_A2	3.63516	882.42	833.965	843.872
F2_A4	2.19665	776.432	732.103	733.179
F2_A6	3.73308	824.875	775.216	776.477
F2_A7	1.81971	850.619	795.659	804.619
F2_A8	3.3308	808.238	767.875	758.135
F2_A9	2.55895	834.107	783.417	778.311
F2_B10	1.1758	860.56	853.842	824.978
F2_B11	0.629215	925.547	876.13	887.31
F2_B12	0.854059	836.806	772.723	784.309
F2_B1	4.62774	859.023	832.561	816.631
F2_B2	2.74274	929.415	870.11	891.618
F2_B3	1.61113	834.708	818.976	794.058
F2_B4	2.50635	726.242	700.297	681.894
F2_B5	0.750744	851.065	885.382	840.949
F2_B6	2.73389	800.732	779.179	762.953
F2_B7	3.94901	844.555	804.68	781.013
F2_B8	1.52275	760.585	744.949	703.697
F2_B9	0.799827	758.77	684.058	705.603
F2_C10	1.73062	862.931	810.995	808.784
F2_C11	0.719829	825.677	730.586	773.523
F2_C12	0.701908	854.346	829.985	812.262
F2_C1	2.81634	805.68	787.186	781.078
F2_C2	3.02028	901.429	882.378	879.182
F2_C3	0.893786	915.948	874.33	891.882
F2_C4	0.797415	755.604	728.154	711.679
F2_C5	2.16927	828.312	801.729	800.027
F2_C6	2.55019	850.567	812.536	791.326
F2_C7	0.672347	819.293	749.731	738.097
F2_C8	1.0354	804.21	779.417	761.074
F2_C9	0.785262	819.159	755.822	773.743
F2_D10	2.68584	809.799	753.547	747.798
F2_D11	1.79921	842.626	819.583	815.072
F2_D12	2.33959	792.318	737.499	728.053
F2_D1	6.16942	916.019	882.568	872.258
F2_D2	3.00831	845.79	790.432	804.608
F2_D3	1.80553	839.332	815.319	790.099
F2_D4	1.23301	923.751	904.157	895.433
F2_D5	1.04929	839.592	788.385	812.57
F2_D6	0.75888	855.07	823.574	803.718
F2_D7	1.97532	841.153	778.062	789.918
F2_D8	0.588894	774.633	783	760.377
F2_D9	2.01771	799.511	771.594	752.261
F2_E10	2.20158	869.467	806.871	829.979
F2_E11	1.39493	838.102	800.893	813
F2_E12	1.0605	902.538	857.616	852.867
F2_E1	4.93529	906.176	882.246	875.837
F2_E2	3.283	814.911	804.344	789.849
F2_E3	1.31605	725.57	662.659	680.475
F2_E4	2.12725	694.824	659.996	652.301
F2_E5	2.45036	834.491	813.678	794.945
F2_E6	0.650599	790.651	773.612	747.248
F2_E7	0.865281	884.261	853.409	831.126
F2_E8	1.07303	795.404	751.839	766.981
F2_E9	0.854464	930.838	858.533	903.647
F2_F10	3.161	801.003	763.456	744.325
F2_F11	0.495605	864.265	841.74	820.403
F2_F12	1.93106	763.76	681.728	702.482
F2_F1	4.11656	752.286	702.41	716.87
F2_F2	3.19921	844.087	797.311	804.48
F2_F3	1.97642	796.135	768.833	758.687
F2_F4	1.48845	753.484	726.328	723.846
F2_F5	1.376	785.205	745.792	744.062
F2_F6	0.538002	779.857	781.38	720.53
F2_F7	2.36861	854.359	805.228	811.89
F2_F8	1.57513	803.679	772.903	760.363
F2_F9	0.753638	818.89	765.539	743.933
F2_G10	2.2002	770.731	723.59	703.604
F2_G11	0.513738	824.527	770.073	756.495
F2_G12	0.833512	753.112	699.289	703.941
F2_G1	2.84771	777.736	758.783	737.167
F2_G2	3.46179	873.952	824.801	823.933
F2_G3	2.94696	814.078	749.461	752.642
F2_G4	1.40045	797.125	769.394	759.457
F2_G5	2.57241	760.184	715.44	708.536
F2_G6	0.37236	780.303	698.887	733.123
F2_G7	1.09808	797.23	804.785	742.349
F2_G8	1.90656	783.957	742.609	728.014
F2_G9	0.557142	797.971	741.469	749.773
F2_H10	1.84534	755.861	723.985	730.842
F2_H11	0.950114	801.844	746.688	766.454
F2_H12	1.93442	773.533	761.489	727.854
F2_H1	3.05081	790.005	770.714	745.783
F2_H2	2.70378	867.366	826.031	825.276
F2_H3	1.66712	809.877	744.342	749.644
F2_H4	2.14867	846.728	816.689	810.341
F2_H5	2.2034	834.244	777.602	773.633
F2_H6	2.06189	741.997	732.803	698.813
F2_H7	1.66102	833.782	817.523	787.694
F2_H8	1.07668	753.625	729.775	724.168
F2_H9	1.58916	809.791	838.575	780.202

## Sheet: phenotype_NGS_8426x6193
id	coverage	18S	5.8S	25S
6193_A5	1.29749	272.627	251.015	255.516
F1_A1	0.466577	592.995	579.48	561.495
F2_A10	1.7628	283.097	261.858	255.782
F2_A11	1.31689	584.513	549.142	537.914
F2_A12	1.04507	891.328	861.562	828.017
F2_A2	0.81165	636.885	643.27	590.178
F2_A4	2.05897	596.327	579.819	559.826
F2_A6	1.83061	943.199	888.482	866.495
F2_A7	1.01312	621.258	607.418	574.078
F2_A8	2.72084	544.97	508.703	482.8
F2_A9	1.93345	289.937	287.546	265.715
F2_B10	2.1512	624.959	603.957	581.799
F2_B11	1.67088	275.51	251.04	250.444
F2_B12	0.899845	288.076	259.008	254.559
F2_B1	1.03349	907.064	889.646	822.322
F2_B2	1.37841	990.525	991.462	954.002
F2_B3	1.83156	1039.35	990.98	963.533
F2_B4	0.162881	273.199	271.522	226.033
F2_B5	1.08695	602.413	576.599	567.152
F2_B6	1.81226	896.187	866.44	838.05
F2_B7	4.35227	547.063	502.105	494.705
F2_B8	2.23978	290.119	279.908	267.042
F2_B9	1.2244	644.691	622.393	587.632
F2_C10	2.03116	617.299	599.426	551.858
F2_C11	1.34219	576.469	532.564	517.134
F2_C12	1.65685	931.617	885.915	841.064
F2_C1	1.38961	1010.81	971.803	944.375
F2_C2	1.68743	938.57	899.061	864.669
F2_C3	2.26641	1015.29	1024.47	970.006
F2_C4	0.611923	282.445	286.602	275.818
F2_C5	2.2157	614.283	587.087	574.177
F2_C6	1.17945	995.564	934.807	948.976
F2_C7	1.29772	882.685	816.545	796.525
F2_C8	2.09051	286.713	278.212	254.397
F2_C9	0.565414	1008.4	998.772	940.889
F2_D10	1.84154	975.445	950.959	896.16
F2_D11	1.49584	989.094	989.584	936.893
F2_D12	0.83083	940.786	822.047	825.678
F2_D1	1.83563	591.026	579.912	540.267
F2_D2	1.70308	641.325	614.559	578.592
F2_D3	1.95178	996.427	960.694	924.707
F2_D4	1.34664	281.146	275.147	261.468
F2_D5	2.00696	624.792	622.104	586.778
F2_D6	1.05226	291.584	264.525	265.555
F2_D7	1.62218	629.958	598.586	586.471
F2_D8	3.61477	935.576	893.137	861.128
F2_D9	1.90106	612.978	566.678	558.267
F2_E10	1.93255	600.188	590.228	553.256
F2_E11	1.49995	891.729	856.238	834.856
F2_E12	1.38244	616.196	602.359	546.373
F2_E1	2.04067	964.273	979.978	899.839
F2_E2	1.60965	980.86	999.832	917.795
F2_E3	1.58324	1018.11	1007.28	952.209
F2_E4	0.596617	1024.54	1026.35	944.63
F2_E5	0.501921	617.484	615.088	569.755
F2_E6	1.04623	970.146	961.772	881.9
F2_E7	1.52717	620.769	633.304	577.747
F2_E8	1.38199	604.213	615.666	575.76
F2_E9	2.03861	626.388	626.272	584.577
F2_F10	2.60801	636.814	623.475	593.172
F2_F11	2.28659	274.724	252.562	252.071
F2_F12	2.66113	284.134	263.798	250.446
F2_F1	2.29692	629.955	618.935	591.938
F2_F2	2.09859	297.617	292.22	286.023
F2_F3	2.63456	624.876	613.291	579.153
F2_F4	0.867219	613.599	581.034	577.417
F2_F5	1.06413	619.291	560.848	574.721
F2_F6	1.34466	285.396	258.03	260.966
F2_F7	1.22633	607.416	600.281	566.376
F2_F8	2.606	653.68	654.146	621.201
F2_F9	2.15613	971.727	945.686	895.587
F2_G10	2.59388	946.777	892.5	866.293
F2_G11	1.2679	603.228	586.993	557.867
F2_G12	1.28881	623.141	579.638	567.327
F2_G1	1.84692	617.423	601.292	585.505
F2_G2	1.59774	617.854	569.22	574.936
F2_G3	3.22507	598.214	560.851	547.841
F2_G4	1.62349	632.089	626.967	604.247
F2_G5	2.69455	289.406	269.98	264.022
F2_G6	1.68825	277.468	276.055	262.004
F2_G7	0.636821	623.208	590.5	578.479
F2_G8	2.4155	610.208	588.684	565.479
F2_G9	1.77909	292.315	275.799	274.634
F2_H10	2.01848	623.948	602.194	567.953
F2_H11	1.39512	585.98	553.594	550.324
F2_H12	0.395287	594.424	609.946	528.308
F2_H1	2.66048	1010.44	983.182	939.352
F2_H2	2.7461	278.552	267.173	253.869
F2_H3	2.73217	295.116	287.331	270.783
F2_H4	2.42887	637.589	630.625	587.403
F2_H5	2.7126	587.076	539.503	528.607
F2_H6	1.92894	611.162	599.264	569.611
F2_H7	1.79991	591.169	569.646	561.91
F2_H8	1.39687	598.474	566.522	559.496
F2_H9	1.754	260.712	253.574	245.165

## Sheet: phenotype_NGS_CAPS_6911x7213
id	18S	CAPS	sd	NOR2	NOR4
Cvi	442.16	Cvi	10.4736	NA	NA
CVL1	714.266	CVL	NA	Ler	Cvi
CVL10	431.697	Cvi	NA	Cvi	Cvi
CVL101	550.564	CVL	NA	Ler	Cvi
CVL102	277.583	Ler	NA	Ler	Ler
CVL103	386.174	Cvi	NA	Cvi	Cvi
CVL104	419.167	Cvi	NA	Cvi	Cvi
CVL105	405.467	Cvi	NA	Cvi	Cvi
CVL107	651.978	CVL	NA	Ler	Cvi
CVL109	570.604	Ler	NA	Ler	Ler
CVL110	346.706	CVL	NA	Cvi	Ler
CVL111	626.135	Ler	NA	Ler	Ler
CVL112	374.257	CVL	24.1809	Cvi	Ler
CVL113	420.335	Cvi	NA	Cvi	Cvi
CVL114	577.82	CVL	NA	Ler	Cvi
CVL116	393.162	CVL	NA	Cvi	Ler
CVL117	615.969	CVL	NA	Ler	Cvi
CVL118	675.14	Ler	NA	Ler	Ler
CVL12	551.527	Ler	10.7697	Ler	Ler
CVL122	577.018	CVL	NA	Ler	Cvi
CVL123	567.318	Ler	NA	Ler	Ler
CVL124	379.909	CVL	NA	Cvi	Ler
CVL125	592.347	Ler	31.1592	Ler	Ler
CVL127	562.784	CVL	NA	Ler	Cvi
CVL128	392.762	CVL	NA	Cvi	Ler
CVL129	277.336	CVL	NA	Cvi	Ler
CVL13	401.395	CVL	NA	Cvi	Ler
CVL130	426.551	Cvi	NA	Cvi	Cvi
CVL133	418.471	Cvi	NA	Cvi	Cvi
CVL134	576.217	Ler	NA	Ler	Ler
CVL135	362.11	CVL	NA	Cvi	Ler
CVL136	419.293	Cvi	7.67663	Cvi	Cvi
CVL137	361.7	CVL	NA	Cvi	Ler
CVL138	416.073	CVL	NA	Cvi	Ler
CVL139	433.809	Cvi	NA	Cvi	Cvi
CVL14	566.668	Ler	NA	Ler	Ler
CVL140	417.847	Cvi	28.5377	Cvi	Cvi
CVL141	555.095	Ler	NA	Ler	Ler
CVL144	402.923	Cvi	NA	Cvi	Cvi
CVL145	559.897	Ler	NA	Ler	Ler
CVL147	391.326	Cvi	NA	Cvi	Cvi
CVL149	621.131	Ler	4.01023	Ler	Ler
CVL15	744.621	CVL	NA	Ler	Cvi
CVL150	575.985	Ler	NA	Ler	Ler
CVL151	611.781	Ler	7.13711	Ler	Ler
CVL153	539.918	Ler	NA	Ler	Ler
CVL154	395.111	CVL	2.95015	Cvi	Ler
CVL156	673.543	Ler	NA	Ler	Ler
CVL157	585.515	Ler	NA	Ler	Ler
CVL158	624.295	CVL	NA	Ler	Cvi
CVL159	417.813	Cvi	NA	Cvi	Cvi
CVL16	411.091	Cvi	NA	Cvi	Cvi
CVL160	613.016	Ler	NA	Ler	Ler
CVL161	430.827	Cvi	NA	Cvi	Cvi
CVL162	613.997	Ler	NA	Ler	Ler
CVL163	402.01	CVL	4.10554	Cvi	Ler
CVL164	411.661	CVL	NA	Cvi	Ler
CVL165	680.164	CVL	NA	Ler	Cvi
CVL166	374.162	CVL	12.2043	Cvi	Ler
CVL167	619.964	CVL	NA	Ler	Cvi
CVL168	397.305	Ler	NA	Ler	Ler
CVL17	432.601	Cvi	NA	Cvi	Cvi
CVL170	429.846	Cvi	NA	Cvi	Cvi
CVL171	648.891	CVL	48.1622	Ler	Cvi
CVL172	569.171	CVL	NA	Cvi	Ler
CVL173	567.317	CVL	NA	Ler	Cvi
CVL174	420.642	CVL	NA	Cvi	Ler
CVL176	616.057	CVL	7.53457	Ler	Cvi
CVL177	407.222	Cvi	19.1989	Cvi	Cvi
CVL179	693.413	Ler	NA	Ler	Ler
CVL18	467.941	Cvi	62.9776	Cvi	Cvi
CVL180	417.679	CVL	31.4585	Cvi	Ler
CVL182	453.715	Cvi	NA	Cvi	Cvi
CVL184	383.139	Cvi	NA	Cvi	Cvi
CVL187	441.823	Cvi	NA	Cvi	Cvi
CVL188	731.494	Ler	NA	Ler	Ler
CVL189	417.215	CVL	NA	Cvi	Ler
CVL19	578.247	Ler	NA	Ler	Ler
CVL190	569.563	Ler	NA	Ler	Ler
CVL191	668.184	CVL	NA	Ler	Cvi
CVL192	620.285	CVL	3.52086	Ler	Cvi
CVL193	390.785	CVL	34.1565	Ler	Cvi
CVL20	562.291	CVL	13.0957	Ler	Cvi
CVL22	528.754	CVL	NA	Ler	Cvi
CVL23	683.65	CVL	NA	Ler	Cvi
CVL25	446.905	Cvi	NA	Cvi	Cvi
CVL26	378.427	CVL	NA	Cvi	Ler
CVL27	638.138	CVL	NA	Ler	Cvi
CVL29	558.612	CVL	NA	Ler	Cvi
CVL3	417.965	Cvi	NA	Cvi	Cvi
CVL31	420.395	Cvi	9.47967	Cvi	Cvi
CVL32	426.644	Cvi	NA	Cvi	Cvi
CVL34	671.64	CVL	NA	Ler	Cvi
CVL35	383.505	Cvi	NA	Cvi	Cvi
CVL36	385.413	CVL	NA	Cvi	Ler
CVL37	509.445	Ler	21.4852	Ler	Ler
CVL38	553.026	Ler	NA	Ler	Ler
CVL39	376.053	CVL	NA	Cvi	Ler
CVL4	523.815	CVL	NA	Ler	Cvi
CVL40	574.266	Ler	NA	Ler	Ler
CVL41	607.012	Ler	9.84812	Ler	Ler
CVL42	348.928	CVL	7.92898	Cvi	Ler
CVL43	247.02	CVL	NA	Cvi	Ler
CVL44	553.832	Ler	NA	Ler	Ler
CVL45	207.872	Cvi	NA	Cvi	Cvi
CVL46	577.372	Ler	22.2991	Ler	Ler
CVL47	384.858	Cvi	NA	Cvi	Cvi
CVL48	671.937	CVL	9.17176	Ler	Cvi
CVL49	452.445	Cvi	NA	Cvi	Cvi
CVL5	582.18	Ler	NA	Ler	Ler
CVL50	416.563	Cvi	NA	Cvi	Cvi
CVL51	675.34	CVL	NA	Ler	Cvi
CVL53	593.097	CVL	NA	Ler	Cvi
CVL54	619.148	CVL	NA	Ler	Cvi
CVL55	533.314	Ler	NA	Ler	Ler
CVL57	569.041	CVL	NA	Ler	Cvi
CVL58	593.735	CVL	39.3368	Ler	Cvi
CVL59	584.136	CVL	NA	Ler	Cvi
CVL6	858.995	CVL	NA	Ler	Cvi
CVL60	407.091	Cvi	NA	Cvi	Cvi
CVL61	444.981	Cvi	NA	Cvi	Cvi
CVL62	563.997	Ler	NA	Ler	Ler
CVL64	395.731	Cvi	NA	Cvi	Cvi
CVL65	405.768	CVL	NA	Cvi	Ler
CVL66	580.132	Ler	21.3901	Ler	Ler
CVL67	427.125	Cvi	26.407	Cvi	Cvi
CVL68	419.763	Cvi	12.5855	Cvi	Cvi
CVL69	436.903	CVL	NA	Cvi	Ler
CVL70	612.827	CVL	NA	Ler	Cvi
CVL71	565.636	Ler	NA	Ler	Ler
CVL72	363.423	CVL	24.1866	Cvi	Ler
CVL73	381.729	Cvi	18.9274	Cvi	Cvi
CVL74	666.815	CVL	NA	Ler	Cvi
CVL8	619.821	CVL	NA	Ler	Cvi
CVL9	390.823	CVL	NA	Cvi	Ler
Ler	549.655	Ler	14.3187	NA	NA

## Sheet: phenotype_NGS_MAGIClines
SUBJECT.NAME	coverage	18S	5.8S	25S
MAGIC.101	0.324518	485.99	548.3	437.254
MAGIC.103	0.459982	622.752	754.245	552.937
MAGIC.104	0.2265	1228.38	1614.87	1162.87
MAGIC.10	0.183606	689.025	819.393	586.523
MAGIC.105	0.455478	892.25	1177.8	838.555
MAGIC.106	0.566005	563.021	718.785	519.976
MAGIC.107	0.381084	534.943	577.093	465.525
MAGIC.108	0.233854	570.617	577.154	488.545
MAGIC.109	0.319092	283.971	294.873	271.03
MAGIC.111	0.141917	639.342	626.398	567.905
MAGIC.112	0.242887	624.763	692.936	575.411
MAGIC.113	0.328828	634.971	744.793	602.664
MAGIC.114	0.194458	685.166	852.682	623.306
MAGIC.11	0.116696	472.929	585.948	440.396
MAGIC.115	0.586985	307.295	381.424	290.934
MAGIC.116	0.234763	778.056	815.093	713.329
MAGIC.117	0.321481	974.605	1005.46	860.556
MAGIC.118	0.247487	478.525	623.487	422.26
MAGIC.119	0.207832	747.199	783.23	653.749
MAGIC.120	0.275912	871.139	996.166	774.192
MAGIC.121	0.250376	1211.34	1393.61	1057.26
MAGIC.122	0.251104	399.303	471.577	351.11
MAGIC.123	0.272384	755.888	793.603	706.654
MAGIC.124	0.238219	552.412	553.855	492.834
MAGIC.12	0.247489	666.334	641.664	574.703
MAGIC.127	0.224462	717.146	774.617	630.053
MAGIC.128	0.165125	620.429	809.178	581.931
MAGIC.129	0.235238	755.208	798.671	638.047
MAGIC.131	0.16768	441.068	463.753	401.875
MAGIC.133	0.138704	2176.27	2410.55	1917.57
MAGIC.13	0.302078	1172.03	1466.24	1056.98
MAGIC.135	0.414291	858.821	847.526	751.36
MAGIC.138	0.520625	620.982	805.154	564.215
MAGIC.139	0.330672	166.303	154.729	154.205
MAGIC.140	0.328043	244.831	240.32	210.638
MAGIC.141	0.477857	826.484	990.819	749.112
MAGIC.142	0.499962	756.106	887.238	678.623
MAGIC.143	0.242476	854.78	870.392	735.932
MAGIC.144	0.527465	1021.8	1327.01	904.117
MAGIC.14	0.22475	335.602	351.747	293.927
MAGIC.145	0.441021	1423.58	1774.69	1271.48
MAGIC.146	0.199142	567.478	707.241	496.567
MAGIC.147	0.128906	1377.92	1528.62	1288.99
MAGIC.148	0.225062	934.724	1089.35	831.62
MAGIC.149	0.567853	737.118	918.769	676.54
MAGIC.151	0.681145	552.95	713.084	511.002
MAGIC.152	0.131641	949.695	954.693	811.874
MAGIC.153	0.223278	1339.27	1562.14	1213.71
MAGIC.156	0.459857	763.499	994.596	678.65
MAGIC.157	0.426327	731.309	1018.2	677.995
MAGIC.158	0.231851	1231.49	1156.39	1073.39
MAGIC.159	0.162922	1108.45	1217.74	1005.95
MAGIC.160	0.494666	719.318	899.881	632.688
MAGIC.161	0.231678	1278.3	1622	1185.48
MAGIC.162	0.134913	912.155	1174.87	860.688
MAGIC.163	0.230877	824.118	1025.17	744.166
MAGIC.164	0.204542	575.511	609.958	505.678
MAGIC.166	0.316497	417.401	488.676	371.201
MAGIC.167	0.448626	585.435	736.734	533.995
MAGIC.168	0.277648	510.156	442.919	456.353
MAGIC.170	0.440778	967.791	1178.75	887.305
MAGIC.171	0.543935	935.524	1166.3	863.493
MAGIC.174	0.480851	698.67	807.372	664.007
MAGIC.17	0.334222	536.082	497.242	452.078
MAGIC.175	0.404297	715.824	937.792	654.582
MAGIC.176	0.369227	1170.27	1476.98	1070.61
MAGIC.177	0.185545	1185.15	1512.22	1069.25
MAGIC.178	0.338989	626.118	604.433	551.383
MAGIC.179	0.548151	705.983	897.473	631.726
MAGIC.180	0.200413	905.704	1043.24	791.593
MAGIC.181	0.263842	1254.6	1465.63	1121.89
MAGIC.182	0.411365	1017.75	1308.42	948.3
MAGIC.183	0.411465	1063.36	1358.24	952.444
MAGIC.18	0.275224	822.864	970.519	728.5
MAGIC.186	0.469095	1523.06	2018.72	1364.92
MAGIC.188	0.412655	930.502	1167.63	832.842
MAGIC.189	0.467919	878.288	1120.93	804.328
MAGIC.190	0.610803	838.741	1011.61	757.581
MAGIC.191	0.222056	1447.13	1622.78	1278.61
MAGIC.192	0.470254	571.241	697.119	517.225
MAGIC.193	0.273157	634.532	579.493	553.947
MAGIC.194	0.323546	559.922	533.023	494.087
MAGIC.195	0.426436	1003.1	1225.83	917.495
MAGIC.197	0.441804	449.156	543.365	402.091
MAGIC.198	0.501032	878.653	1236.95	807.443
MAGIC.199	0.247967	391.156	409.23	357.18
MAGIC.200	0.246874	899.492	872.198	741.519
MAGIC.203	0.118947	1430.21	1659.01	1299.92
MAGIC.204	0.484198	907.57	1103.8	839.257
MAGIC.20	0.383408	707.594	825.507	643.988
MAGIC.205	0.51383	637.964	732.567	583.201
MAGIC.206	0.291283	979.6	983.077	840.67
MAGIC.207	0.222119	785.714	867.558	703.945
MAGIC.209	0.394821	729.917	938.152	667.654
MAGIC.212	0.309043	573.282	611.783	517.637
MAGIC.213	0.48318	1178.74	1343.92	1070.56
MAGIC.214	0.360476	389.34	399.286	335.381
MAGIC.215	0.515939	359.633	417.094	330.89
MAGIC.218	0.255974	505.187	548.289	436.778
MAGIC.219	0.577996	586.601	596.109	518.332
MAGIC.220	0.279319	531.453	520.518	439.381
MAGIC.221	0.391842	933.503	1003.72	834.369
MAGIC.222	0.515885	811.849	1085.99	734.224
MAGIC.223	0.243631	706.395	719.026	633.295
MAGIC.224	0.419295	680.725	804.778	595.869
MAGIC.225	0.591854	933.961	1196.12	863.974
MAGIC.226	0.35834	603.624	586.036	530.617
MAGIC.227	0.294942	971.433	1018.37	837.04
MAGIC.229	0.47842	706.034	876.705	619.933
MAGIC.230	0.488085	477.337	581.304	428.695
MAGIC.231	0.469074	357.563	491.264	326.937
MAGIC.232	0.461081	988.245	1230.49	884.125
MAGIC.233	0.227758	615.518	581.543	540.307
MAGIC.234	0.286265	470.591	421.47	401.383
MAGIC.23	0.37578	353.508	369.313	311.091
MAGIC.236	0.441007	356.058	447.963	341.753
MAGIC.237	0.237078	561.741	521.311	478.382
MAGIC.239	0.472677	254.655	303.358	231.41
MAGIC.240	0.458908	1230.26	1282.32	1071.59
MAGIC.241	0.551262	841.241	1001.97	746.4
MAGIC.242	0.287593	976.988	1136.43	886.064
MAGIC.24	0.36848	571.897	570.952	520.3
MAGIC.245	0.41934	1105.79	1426.73	1013.22
MAGIC.247	0.641951	800.686	948.974	730.713
MAGIC.248	0.290152	1296.24	1219.9	1125.67
MAGIC.250	0.206293	641.101	642.35	561.86
MAGIC.251	0.243792	403.702	458.708	355.816
MAGIC.253	0.920458	979.258	1400.16	853.063
MAGIC.254	0.381058	914.96	1135.83	829.277
MAGIC.25	0.24491	634.213	589.863	546.569
MAGIC.255	0.286488	1023.42	1161.35	909.224
MAGIC.256	0.38524	558.862	643.28	509.866
MAGIC.261	0.556838	769.821	1077.29	726.592
MAGIC.262	0.47117	1509.48	1753.81	1345.51
MAGIC.264	0.445642	522.699	637.118	496.268
MAGIC.26	0.147232	782.056	690.55	678.643
MAGIC.265	0.443627	1063.63	1336.39	975.248
MAGIC.266	0.597159	747.301	956.756	704.248
MAGIC.271	0.501793	534.3	722.361	482.86
MAGIC.276	0.498355	1370.39	1749.91	1270.86
MAGIC.278	0.479719	775.467	1054.34	714.411
MAGIC.280	0.0630671	614.794	770.376	561.533
MAGIC.282	0.2752	214.765	200.608	179.978
MAGIC.28	0.385353	651.262	615.733	562.933
MAGIC.285	0.481772	891.464	1004.52	807.711
MAGIC.286	0.552378	322.664	305.718	273.785
MAGIC.287	0.643872	821.617	1044.98	748.334
MAGIC.289	0.381056	926.778	1115.67	829.473
MAGIC.290	0.231753	816.875	869.275	712.501
MAGIC.291	0.266473	382.746	417.582	352.319
MAGIC.292	0.407183	679.248	676.586	597.333
MAGIC.293	0.391274	1406.67	1682.34	1246.23
MAGIC.295	0.468928	763.954	955.865	703.753
MAGIC.296	0.219962	701.91	770.173	604.38
MAGIC.298	0.485395	740.891	946.087	675.485
MAGIC.299	0.393536	942.78	1055.81	866.545
MAGIC.301	0.315768	938.6	1072.76	817.342
MAGIC.302	0.372973	639.074	604.879	552.81
MAGIC.303	0.222937	516.032	519.67	457.273
MAGIC.304	0.329482	500.774	525.714	458.165
MAGIC.30	0.351128	629.848	710.828	560.509
MAGIC.305	0.42059	519.68	648.711	471.639
MAGIC.308	0.226448	639.669	749.54	599.803
MAGIC.309	0.439239	736.114	904.475	655.402
MAGIC.310	0.205388	567.437	628.852	505.514
MAGIC.311	0.615809	973.222	1139.35	853.196
MAGIC.312	0.216931	1150.49	1439.31	1064.04
MAGIC.313	0.437266	478.858	517.03	420.382
MAGIC.314	0.515201	660.705	833.928	600.992
MAGIC.31	0.30845	819.777	854.528	716.08
MAGIC.315	0.184168	527.893	640.324	499.114
MAGIC.316	0.526785	780.399	863.51	681.475
MAGIC.317	0.387367	629.318	739.404	570.021
MAGIC.319	0.322471	649.485	708.686	579.609
MAGIC.320	0.25467	776.339	785.138	670.236
MAGIC.321	0.455911	697.272	746.937	618.968
MAGIC.322	0.270902	282.812	318.29	261.983
MAGIC.323	0.358076	722.653	911.444	649.361
MAGIC.324	0.335691	509.503	487.236	455.036
MAGIC.32	0.197818	419.242	403.888	373.298
MAGIC.325	0.329105	707.319	785.315	627.94
MAGIC.326	0.267674	240.048	264.998	214.316
MAGIC.327	0.349419	552.943	565.416	485.406
MAGIC.328	0.22524	519.07	547.275	463.342
MAGIC.329	0.210347	982.318	1153.64	916.369
MAGIC.330	0.307814	940.837	1107.59	833.547
MAGIC.332	0.238065	457.54	412.805	398.75
MAGIC.334	0.510264	726.955	917.902	642.052
MAGIC.336	0.373207	362.757	347.303	323.49
MAGIC.337	0.494835	910.18	1120.9	836.18
MAGIC.338	0.480071	633.713	841.619	581.135
MAGIC.339	0.316642	478.919	449.823	432.924
MAGIC.340	0.482129	878.058	1012.05	778.201
MAGIC.342	0.235062	973.045	882.357	849.796
MAGIC.344	0.376042	835.158	946.864	740.597
MAGIC.34	0.346954	555.37	514.371	487.313
MAGIC.345	0.0756099	935.49	1058.63	847.949
MAGIC.346	0.2828	709.435	688.649	617.954
MAGIC.347	0.372665	967.334	1282.88	876.915
MAGIC.348	0.408864	536.778	513.827	477.994
MAGIC.349	0.221606	345.707	403.898	319.707
MAGIC.351	0.391423	719.486	914.689	641.651
MAGIC.352	0.356655	351.772	328.168	304.392
MAGIC.353	0.462786	576.125	678.276	505.835
MAGIC.354	0.229316	1308.3	1374.58	1167.47
MAGIC.355	0.339955	281.511	267.7	233.488
MAGIC.358	0.225761	873.162	988.447	799.426
MAGIC.360	0.227046	1075.59	1258.8	964.467
MAGIC.362	0.464185	720.215	717.006	629.081
MAGIC.363	0.236178	788.296	900.727	721.457
MAGIC.364	0.625989	873.978	1150.87	792.896
MAGIC.365	0.49219	583.278	717.846	535.801
MAGIC.366	0.120214	525.237	523.252	475.742
MAGIC.367	0.259921	514.925	576.489	450.445
MAGIC.368	0.519353	739.991	969.193	676.845
MAGIC.369	0.175311	701.527	780.74	629.859
MAGIC.370	0.460572	758.555	955.412	690.543
MAGIC.371	0.441823	546.697	673.996	502.705
MAGIC.372	0.233503	535.326	634.45	475.743
MAGIC.373	0.186571	599.386	620.114	548.23
MAGIC.37	0.141882	655.706	791.191	599.903
MAGIC.375	0.278808	812.544	897.615	738.999
MAGIC.377	0.245133	600.218	658.751	506.65
MAGIC.378	0.308561	754.339	890.758	653.54
MAGIC.379	0.292296	446.744	437.579	398.462
MAGIC.380	0.224757	946.786	1036.73	837.464
MAGIC.381	0.243945	122.718	168.696	125.242
MAGIC.382	0.468257	1267.98	1341.56	1142.89
MAGIC.38	0.281147	550.712	683.265	494.368
MAGIC.385	0.404219	588.762	763.503	523.326
MAGIC.386	0.176974	1329.32	1645.99	1241.32
MAGIC.387	0.192742	779.984	876.345	682.661
MAGIC.388	0.460726	350.779	348.258	315.019
MAGIC.389	0.210191	960.609	1111.76	838.448
MAGIC.390	0.20144	302.234	323.887	302.801
MAGIC.391	0.27837	728.661	674.002	623.589
MAGIC.392	0.299837	318.829	315.049	268.678
MAGIC.393	0.234988	686.364	639.627	608.092
MAGIC.39	0.328026	353.528	495.127	324.424
MAGIC.395	0.415752	280.774	284.879	248.011
MAGIC.396	0.591957	852.472	977.853	780.259
MAGIC.397	0.516467	671.89	763.997	624.296
MAGIC.398	0.425267	348.825	384.407	313.606
MAGIC.400	0.319922	155.585	180.932	141.72
MAGIC.401	0.320334	870.87	888.003	785.293
MAGIC.402	0.186827	848.115	916.46	790.55
MAGIC.403	0.318209	1209.82	1459.37	1101.43
MAGIC.40	0.295363	479.003	549.779	423.576
MAGIC.407	0.183291	1416.17	1486.94	1221.07
MAGIC.408	0.225823	490.485	652.006	448.586
MAGIC.409	0.348223	681.668	762.163	581.57
MAGIC.413	0.198271	522.521	551.444	485.111
MAGIC.414	0.17798	868.197	1108.07	806.181
MAGIC.41	0.351095	480.947	461.222	422.536
MAGIC.416	0.289902	766.892	759.782	672.717
MAGIC.418	0.315205	889.712	825.344	745.503
MAGIC.419	0.416186	996.446	1314.85	922.688
MAGIC.420	0.10794	321.954	357.867	298.924
MAGIC.421	0.21079	725.74	685.026	637.457
MAGIC.423	0.244003	783.065	1007.73	708.775
MAGIC.424	0.262228	830.617	761.183	742.042
MAGIC.42	0.393989	717.325	764.352	638.963
MAGIC.425	0.23069	707.781	802.866	622.58
MAGIC.426	0.243352	770.359	903.539	706.827
MAGIC.427	0.2236	1356.98	1567.61	1208.04
MAGIC.428	0.256696	268.861	266.164	233.719
MAGIC.429	0.227379	901.019	999.245	787.951
MAGIC.430	0.411403	745.932	844.892	674.332
MAGIC.431	0.332031	210.226	259.287	185.05
MAGIC.432	0.158096	544.899	550.605	503.557
MAGIC.433	0.155887	610.186	671.844	541.422
MAGIC.434	0.221593	771.302	904.866	712.638
MAGIC.43	0.368391	972.192	1182.95	870.496
MAGIC.435	0.310149	635.181	681.322	562.979
MAGIC.436	0.17852	1040.55	1141.43	962.458
MAGIC.437	0.431445	495.449	465.834	435.504
MAGIC.440	0.224095	478.345	504.877	459.54
MAGIC.441	0.208547	849.955	1053.34	754.133
MAGIC.442	0.458828	905.416	1225.42	817.38
MAGIC.443	0.211629	879.26	1073.73	788.081
MAGIC.44	0.283523	642.55	662.762	573.757
MAGIC.4	0.307774	611.633	559.763	523.221
MAGIC.446	0.560052	797.768	959.546	731.689
MAGIC.447	0.154728	464.739	611.813	443.614
MAGIC.448	0.158954	924.397	1093.12	830.46
MAGIC.449	0.257254	717.449	731.247	646.924
MAGIC.450	0.172029	1304.36	1467.28	1193.21
MAGIC.451	0.0878771	521.765	521.724	459.317
MAGIC.453	0.255686	513.531	528.516	464.11
MAGIC.454	0.288335	620.042	721.573	529.108
MAGIC.45	0.373446	507.582	606.187	440.861
MAGIC.456	0.236148	844.296	911.685	765.397
MAGIC.457	0.33688	705.869	816.658	624.889
MAGIC.458	0.13942	863.919	1023.97	827.657
MAGIC.460	0.184337	927.255	1129.23	842.595
MAGIC.461	0.192513	237.606	293.835	237.142
MAGIC.462	0.37834	740.513	972.218	680.076
MAGIC.464	0.244992	508.838	520.051	446.465
MAGIC.465	0.226107	631.913	615.535	574.458
MAGIC.466	0.147769	709.223	729.18	604.091
MAGIC.467	0.255021	400.286	448.552	353.683
MAGIC.468	0.117673	793.849	915.262	731.484
MAGIC.469	0.215758	1280.43	1462.11	1175.09
MAGIC.473	0.254002	655.319	700.734	551.05
MAGIC.474	0.148543	818.553	819.174	729.463
MAGIC.475	0.190993	930.382	1159.28	850.566
MAGIC.476	0.220594	743.567	857.8	692.511
MAGIC.477	0.210457	678.664	763.205	621.168
MAGIC.478	0.305704	266.534	243.241	213.831
MAGIC.479	0.145226	1037.36	1082.08	883.138
MAGIC.480	0.153255	1225.96	1355.59	1085.27
MAGIC.481	0.494014	390.846	370.546	344.121
MAGIC.482	0.221643	643.84	784.111	560.661
MAGIC.483	0.204403	777.222	908.567	707.839
MAGIC.484	0.263213	466.598	506.73	423.783
MAGIC.48	0.336687	433.789	491.12	387.286
MAGIC.485	0.226532	675.512	690.611	611.582
MAGIC.487	0.188192	416.251	488.927	381.621
MAGIC.490	0.140092	269.214	271.295	231.077
MAGIC.491	0.322807	1410.2	1721.45	1247.1
MAGIC.492	0.155364	968.308	1015.36	893.568
MAGIC.493	0.140741	1014.42	1209.11	919.464
MAGIC.494	0.395454	513.097	492.024	443.42
MAGIC.49	0.368029	1186.04	1300.3	1060.94
MAGIC.495	0.132512	1151.25	1469.31	1056.66
MAGIC.496	0.255066	948.602	1075.36	853.116
MAGIC.498	0.379128	737.318	818.791	660.136
MAGIC.499	0.266418	457.068	398.032	380.24
MAGIC.501	0.246063	1007.99	1194.07	916.093
MAGIC.503	0.380483	401.975	369.844	347.606
MAGIC.504	0.213622	471.836	450.447	419.69
MAGIC.50	0.346576	463.468	524.204	408.884
MAGIC.506	0.292993	741.45	810.598	653.412
MAGIC.507	0.193103	1022.57	1132.21	918.408
MAGIC.508	0.186137	834.483	929.585	740.823
MAGIC.509	0.0992543	968.957	1103.17	900.337
MAGIC.510	0.346216	462.084	582.605	425.954
MAGIC.511	0.465526	422.081	393.261	360.23
MAGIC.513	0.367302	627.409	621.24	540.056
MAGIC.514	0.433682	345.702	407.726	319.689
MAGIC.51	0.458023	733.098	699.441	618.827
MAGIC.515	0.252289	422.977	424.334	346.935
MAGIC.516	0.235551	1666.14	2090.71	1496.73
MAGIC.517	0.368593	760.805	722.044	637.938
MAGIC.518	0.253712	702.268	786.205	616.117
MAGIC.520	0.35735	1404.41	1563.37	1240.6
MAGIC.521	0.372175	413.963	404.74	345.771
MAGIC.523	0.246948	312.635	373.239	282.205
MAGIC.524	0.241347	722.259	845.434	631.269
MAGIC.52	0.331757	986.201	1292.91	874.625
MAGIC.525	0.137012	440.634	427.592	390.647
MAGIC.527	0.255647	500.109	482.254	438.853
MAGIC.53	0.354446	624.527	707.459	573.574
MAGIC.54	0.29809	785.872	755.112	700.263
MAGIC.55	0.387857	317.742	306.138	264.193
MAGIC.572	0.225392	937.527	944.914	833.521
MAGIC.57	0.30318	730.042	756.614	638.142
MAGIC.59	0.395679	446.372	438.024	374.29
MAGIC.60	0.224025	803.521	729.502	686.912
MAGIC.63	0.209875	632.832	748.79	551.373
MAGIC.640	0.238927	474.743	493.314	412.977
MAGIC.64	0.28808	1041.34	1157.71	911.18
MAGIC.6	0.364843	609.623	678.992	557.662
MAGIC.66	0.242568	922.816	990.596	844.331
MAGIC.67	0.232486	835.492	952.065	751.312
MAGIC.68	0.118482	424.989	486.594	394.082
MAGIC.689	0.229405	572.676	531.865	501.198
MAGIC.699	0.227496	640.066	585.886	553.147
MAGIC.704	0.218826	653.029	653.32	577.179
MAGIC.70	0.269403	504.722	527.318	439.37
MAGIC.705	0.231656	615.49	643.88	542.547
MAGIC.706	0.206149	561.765	542.883	485.53
MAGIC.707	0.202437	614.734	648.863	537.571
MAGIC.708	0.18242	646.901	647.427	544.16
MAGIC.709	0.193082	551.973	575.958	453.862
MAGIC.710	0.228032	358.015	383.612	315.869
MAGIC.711	0.220013	496.613	500.498	429.412
MAGIC.712	0.171979	513.359	456.805	439.227
MAGIC.713	0.176365	718.637	639.75	578.975
MAGIC.71	0.215152	486.205	450.477	421.06
MAGIC.715	0.232208	353.465	359.04	308.141
MAGIC.716	0.2376	292.599	271.31	247.58
MAGIC.717	0.229746	459.484	448.374	389.678
MAGIC.718	0.224721	1109.85	1079.98	910.961
MAGIC.719	0.24797	651.467	637.739	547.349
MAGIC.720	0.23497	570.034	507.823	487.557
MAGIC.721	0.220164	288.883	293.683	251.266
MAGIC.722	0.272996	392.796	395.453	322.68
MAGIC.723	0.308781	504.68	488.072	438.868
MAGIC.724	0.160247	1236.41	1198.11	1074.01
MAGIC.72	0.218336	846.424	880.971	746.675
MAGIC.725	0.229122	572.09	562.406	488.912
MAGIC.726	0.242979	388.977	411.457	329.664
MAGIC.727	0.194447	329.83	357.017	281.434
MAGIC.729	0.188804	934.22	824.252	779.554
MAGIC.730	0.192018	672.223	669.239	563.175
MAGIC.731	0.225602	626.432	651.645	548.934
MAGIC.732	0.225724	644.632	591.539	545.653
MAGIC.733	0.189624	536.648	492.405	443.551
MAGIC.734	0.177138	667.134	728.418	588.498
MAGIC.73	0.162064	207.698	231.503	192.676
MAGIC.735	0.218475	698.448	682.921	587.882
MAGIC.736	0.230566	832.152	808.298	672.599
MAGIC.737	0.254355	524.93	466.938	433.535
MAGIC.738	0.182232	705.957	605.367	627.068
MAGIC.739	0.165473	812.19	829.293	672.371
MAGIC.740	0.251541	776.595	727.636	687.524
MAGIC.741	0.245133	1200.27	1246.74	1026.24
MAGIC.742	0.243998	398.194	368.43	334.96
MAGIC.743	0.198236	457.707	444.838	395.59
MAGIC.744	0.209731	736.512	731.775	637.973
MAGIC.745	0.213712	653.738	635.4	562.691
MAGIC.7	0.344654	554.575	532.4	482.425
MAGIC.746	0.202532	742.268	721.627	626.664
MAGIC.747	0.192575	331.882	319.325	294.283
MAGIC.748	0.250098	609.353	601.812	514.642
MAGIC.749	0.235612	653.828	612.985	562.033
MAGIC.750	0.187292	749.756	751.143	640.141
MAGIC.751	0.232764	319.435	334.973	285.164
MAGIC.75	0.308395	753.78	824.429	677.83
MAGIC.759	0.229477	835.608	847.846	678.465
MAGIC.762	0.178442	648.101	634.832	565.951
MAGIC.764	0.239752	525.365	506.62	444.219
MAGIC.76	0.180456	812.999	818.69	694.068
MAGIC.767	0.234487	737.711	826.479	637.617
MAGIC.768	0.19152	887.064	809.952	765.264
MAGIC.769	0.220216	490.246	502.333	430.521
MAGIC.771	0.187686	428.654	415.944	372.359
MAGIC.772	0.261182	661.435	591.144	560.865
MAGIC.773	0.189907	269.137	267.749	225.95
MAGIC.774	0.270503	825.151	787.332	706.318
MAGIC.776	0.21895	575.194	558.765	479.871
MAGIC.778	0.200543	394.391	388.792	358.079
MAGIC.780	0.213481	778.348	869.729	692.571
MAGIC.781	0.242926	1140.9	1063.78	922.807
MAGIC.782	0.220099	628.76	597.902	526.183
MAGIC.783	0.250939	214.619	225.543	187.85
MAGIC.784	0.173379	506.119	506.362	436.088
MAGIC.785	0.182858	612.987	547.273	519.613
MAGIC.786	0.200296	494.318	375.572	425.42
MAGIC.787	0.205477	581.943	577.894	474.65
MAGIC.788	0.205032	455.591	468.13	406.374
MAGIC.790	0.221055	190.403	182.799	160.901
MAGIC.791	0.245063	625.816	582.129	519.191
MAGIC.792	0.211697	749.504	668.352	588.172
MAGIC.794	0.290834	750.961	784.729	641.168
MAGIC.79	0.184807	869.772	998.272	806.425
MAGIC.795	0.231105	314.39	289.384	261.616
MAGIC.796	0.211547	527.337	564.771	477.176
MAGIC.797	0.299189	145.9	153.117	122.04
MAGIC.798	0.194629	417.922	409.034	349.122
MAGIC.800	0.241216	189.143	169.997	148.617
MAGIC.801	0.282664	913.418	881.162	790.113
MAGIC.802	0.199179	605.058	596.809	509.052
MAGIC.803	0.292175	567.703	522.345	486.306
MAGIC.80	0.217314	584.34	713.367	512.167
MAGIC.805	0.240399	400.5	408.949	325.96
MAGIC.806	0.18372	441.773	404.844	380.32
MAGIC.807	0.236195	761.666	664.964	636.318
MAGIC.809	0.320422	403.96	390.948	340.578
MAGIC.811	0.218105	398.474	412.225	355.162
MAGIC.812	0.182918	472.887	471.924	401.057
MAGIC.813	0.265341	617.643	575.077	516.788
MAGIC.814	0.207793	303.598	299.811	251.06
MAGIC.81	0.199705	1093.25	1254.32	989.671
MAGIC.816	0.225364	588.686	584.961	510.17
MAGIC.818	0.235232	926.84	856.602	789.181
MAGIC.819	0.269589	1239.34	1220.46	1056.24
MAGIC.83	0.0888702	1333.19	1690.05	1180.5
MAGIC.8	0.269171	798.964	740.033	697.485
MAGIC.85	0.279098	838.008	1100.04	797.636
MAGIC.86	0.328786	563.582	731.424	532.577
MAGIC.88	0.15982	500.718	508.002	433.789
MAGIC.89	0.554617	1211.02	1765.87	1127.78
MAGIC.90	0.397434	1157.27	1703.03	1069.6
MAGIC.91	0.63673	619.772	652.093	545.628
MAGIC.92	0.287841	867.83	816.825	763.175
MAGIC.94	0.233338	319.817	376.22	285.055
MAGIC.9	0.216783	532.173	506.8	460.809
MAGIC.95	0.331932	856.088	977.793	757.237
MAGIC.96	0.202385	798.649	891.682	751.929
MAGIC.97	0.11335	831.802	1018.38	731.562
MAGIC.99	0.214815	963.14	1016.87	863.904

## Sheet: phenotype_NGS_MAlines
name	coverage	18S	5.8S	25S
0-4-26_1	49.7296	552.05	509.688	428.695
0-4-26_2	50.3531	660.591	642.725	550.512
0-8-87	43.0549	883.36	876.318	761.277
30-109	40.137	828.479	771.019	653.288
30-119	39.6466	560.631	532.484	444.017
30-29_1	43.4943	499.648	472.884	396.213
30-29_2	32.6677	543.687	515.374	442.987
30-39	43.5279	775.817	760.298	641.142
30-49	39.824	606.738	554.301	476.924
30-59	33.017	427.302	407.272	352.019
30-69	42.8469	370.843	342.601	287.82
30-79	40.6552	481.593	443.591	384.267
30-89	33.1126	564.539	514.838	446.945
30-99	36.4006	660.323	609.588	509.546

[truncated: 1 more sheets: phenotype_qPCR_MAlines]
